# Supplementary material for: Integrative transcriptomic analysis in human and mouse model of anaphylaxis identifies gene signatures associated with cell movement, migration and neuroinflammatory signalling
Source: Front Immunol. 2022 Dec 8;13:1016165. doi: 10.3389/fimmu.2022.1016165 (PMC9772259; doi:10.3389/fimmu.2022.1016165)
Supplement: Supplementary file 1 [file Table_1.xlsx]

## Sheet: Supplementary Table 1
Supplementary Table 1
Top differentially expressed genes in ED (ACUTEvsAFTER_7 days+1 month)
The significance values are colored in green so that the intensity of green color corresponds to a more significant difference. The log fold change values were colored in red for positive values (corresponding to upregulation) and in blue value for negative scores (corresponding to downregulation).
GeneID	adj.P.Val_ED	logFC_ED
TNFAIP3	7.59505e-15	1.71117
FOS	1.08734e-11	1.5103
CXCR4	3.54407e-11	1.01579
DUSP1	1.338e-10	1.46313
CREM	1.86945e-10	1.69016
MAP3K8	2.4935e-10	0.827179
IVNS1ABP	1.24799e-09	0.735172
DDIT4	2.3837e-09	1.91406
MYCL	2.86615e-09	-1.33496
CYTIP	9.58948e-09	0.649499
G0S2	9.58948e-09	2.1717
ARID5A	9.58948e-09	0.984996
CST7	1.08347e-08	1.30172
CPA3	1.08347e-08	-2.06752
METRNL	2.31066e-08	1.11141
PRDM1	6.16111e-08	0.964655
PFKFB3	7.16577e-08	1.32221
HDC	9.36222e-08	-2.22512
NCR1	1.00473e-07	1.10053
BTG1	1.00473e-07	0.740118
SLCO4C1	1.12803e-07	0.976124
SAMSN1	2.08168e-07	1.73624
SLC7A7	2.08433e-07	-0.610775
CD1D	3.45337e-07	-0.716965
HRH4	4.01377e-07	-1.03306
LPCAT1	4.01377e-07	0.642851
S1PR3	4.09496e-07	-1.14375
MS4A2	4.11992e-07	-1.14694
PDP1	6.06598e-07	-0.611583
FOSL2	6.58332e-07	1.24688
FOLR2	6.96732e-07	-1.67581
CCL4	6.96732e-07	1.59428
OSM	7.31949e-07	1.20366
DUSP2	7.71129e-07	2.01618
PLK2	8.96567e-07	1.45541
PER1	9.42112e-07	2.3733
APMAP	9.42112e-07	0.837006
UPP1	1.12529e-06	0.940368
LTA4H	1.21962e-06	-0.540851
FCER1A	1.3004e-06	-1.57251
CD180	1.43446e-06	-1.00448
CD55	1.57652e-06	0.891089
KLF9	1.63874e-06	0.745416
VPS37B	2.03756e-06	0.960102
MCEMP1	2.03756e-06	1.49881
TOB1	2.22621e-06	1.18347
IL5RA	2.22621e-06	-1.1945
KLF6	2.44779e-06	0.680184
CD177	2.44779e-06	2.09678
DUSP6	2.46338e-06	-0.909425
CRTAP	2.46338e-06	-0.601395
ASRGL1	2.85266e-06	-0.772188
PDE4D	3.26262e-06	0.807998
GYG1	3.36406e-06	0.86076
CSRNP1	3.48893e-06	0.89825
CDK5R1	4.04397e-06	1.36221
CD69	4.62219e-06	1.24121
OXA1L	4.64904e-06	-0.434068
CLIC4	4.76036e-06	-0.409912
MAP3K1	5.14306e-06	-0.365999
SYTL3	5.17387e-06	0.851892
PDE4B	5.17387e-06	0.693395
AHR	5.48529e-06	-0.773094
STX4	6.01225e-06	0.51489
ARHGEF10L	6.46217e-06	-1.03897
LRRC8D	6.48911e-06	-0.504642
SLC26A6	6.52578e-06	0.704353
TSC22D3	7.27195e-06	0.890435
TNFAIP8L2	7.31661e-06	-0.485938
SH3BP5	7.46423e-06	0.643856
GLB1	7.60634e-06	-0.334949
CLEC10A	7.60634e-06	-1.21065
MMP9	7.60634e-06	1.93187
SNX2	7.60634e-06	-0.437324
PID1	7.60634e-06	-1.41389
SNX30	7.60634e-06	-0.455434
PLK3	7.92459e-06	0.971309
ANKRD22	8.68223e-06	1.86548
NFKBIA	1.05306e-05	1.05165
AGAP2	1.08537e-05	0.661621
SYAP1	1.10064e-05	0.593423
DNASE2	1.12035e-05	-0.488962
NAAA	1.12751e-05	-0.529031
MTUS1	1.12751e-05	-1.0203
CD36	1.15229e-05	-0.712074
SETD7	1.17861e-05	-0.640085
CHSY1	1.17861e-05	0.675332
PTGDR2	1.32777e-05	-1.21465
FAM124B	1.35517e-05	-1.29496
VPS9D1	1.35772e-05	0.858699
ANO6	1.36118e-05	-0.430142
GNG2	1.42192e-05	0.666113
CCR3	1.42596e-05	-0.819482
HNMT	1.51061e-05	-1.043
CAMK1	1.56091e-05	-0.742129
AKAP12	1.59055e-05	-1.06767
ALDH1A1	1.59055e-05	-0.877319
B3GNT7	1.59055e-05	1.37689
U2AF1	1.62235e-05	0.56839
SLC30A1	1.65475e-05	-0.430629
TMEM86A	1.70068e-05	-1.07403
CPSF2	1.75081e-05	-0.27638
CHST2	1.75081e-05	0.718808
MSRA	1.75081e-05	0.86156
EREG	1.81857e-05	1.419
TP53I11	1.86481e-05	1.31966
PLAUR	1.9346e-05	0.733431
GK5	1.93867e-05	0.704409
CEBPG	1.94862e-05	-0.579664
TLR7	1.97153e-05	-0.66846
RAB27A	2.13152e-05	0.538943
PGM1	2.13152e-05	0.54622
CSGALNACT2	2.13152e-05	0.634189
GADD45A	2.15202e-05	1.00682
SIGLEC8	2.18472e-05	-1.17946
RAB34	2.32447e-05	-0.836486
NSA2	2.32447e-05	-0.548907
CSNK1D	2.50907e-05	0.862123
MS4A6A	2.56861e-05	-0.691581
RSL1D1	2.63244e-05	-0.604698
MAFF	3.09445e-05	0.729266
NRCAM	3.09445e-05	-1.54702
CCR2	3.1045e-05	-0.931156
DHCR7	3.2417e-05	0.852608
NCOA4	3.27134e-05	-0.380377
ZDHHC3	3.29871e-05	0.310123
THBS1	3.43241e-05	1.26986
ABCA2	3.61441e-05	0.759258
NCAM1	3.75962e-05	0.933586
MAEA	3.83145e-05	0.529029
RGS1	3.8733e-05	2.35219
PHACTR1	3.87798e-05	1.1618
LIPA	3.91902e-05	-0.573006
IL18RAP	4.03355e-05	1.36505
BBS10	4.03446e-05	-0.469727
DRAM2	4.09201e-05	-0.438144
CRYBG3	4.28846e-05	-0.650945
SLBP	4.52312e-05	-0.331227
SLFN13	4.52312e-05	0.501427
RTF1	4.64083e-05	0.348694
PADI4	4.65631e-05	1.31339
BZW2	4.70809e-05	-0.578363
KIF3C	5.00261e-05	0.829295
SCARB2	5.80437e-05	-0.478385
NFKBIE	5.81692e-05	-0.621039
HLA-DMB	5.99838e-05	-0.766529
RAB20	6.02345e-05	0.743811
BTK	6.24443e-05	-0.323729
IRF2BP2	6.45211e-05	-0.559252
COMMD9	6.7106e-05	-0.490761
CBX4	6.79877e-05	0.603404
LFNG	7.02851e-05	-0.798048
CYFIP1	7.02851e-05	-0.698392
MAPKAPK2	7.10847e-05	0.590965
PLEKHO1	7.18605e-05	-0.438099
SIK1	7.33028e-05	1.31194
TBC1D9	7.38618e-05	-0.788118
STK17B	8.08636e-05	0.498643
FRMD4B	8.1135e-05	0.811207
BACH1	8.1135e-05	-0.360296
TENM1	8.28302e-05	0.903142
GALNT3	8.58397e-05	0.48953
SEMA7A	8.58397e-05	-0.573196
CLEC4D	8.58706e-05	1.3039
CERS6	8.83671e-05	-0.389574
PPP1CC	9.0778e-05	-0.485515
E2F3	9.32237e-05	0.572515
ADAMTS5	9.32237e-05	-1.40846
TANC2	9.5739e-05	0.845853
LY86	0.000100716	-0.721799
FUCA1	0.000108648	-0.475248
FBXW2	0.000110084	0.277496
IL18R1	0.000110806	1.4311
PXK	0.000111994	0.805989
VAV3	0.0001197	0.398455
HERPUD1	0.000120342	0.3249
NEO1	0.000122308	0.708851
SLC39A9	0.000122308	-0.232627
ST3GAL4	0.000122308	0.671122
POFUT2	0.000122308	0.561434
DAPP1	0.000122308	-0.341117
MAP4K4	0.000123786	0.564886
CTBP2	0.000123786	0.370048
GBA	0.000123786	0.668976
SLA	0.000123786	0.747029
RBMS1	0.000123786	0.293559
ESD	0.000123786	-0.485888
TUBA4A	0.000125296	0.742893
EIF3M	0.00012738	-0.601092
ATG2A	0.000127564	0.982788
GPR35	0.000130361	-1.01116
YPEL1	0.000130542	0.514603
VNN1	0.000134004	1.19957
TXNDC15	0.000137185	-0.33755
LAMTOR5	0.000137848	0.529244
JMJD6	0.000140496	0.48539
ALDH2	0.000142649	-0.579745
EXTL3	0.000142735	0.727855
FRRS1	0.000145078	-0.588662
EEF1A1	0.0001515	-1.26067
IRS2	0.000155087	1.3764
VNN3	0.000155087	0.846392
POR	0.000156473	0.549251
HLA-DMA	0.00015677	-0.637253
CLEC4E	0.000157969	1.40113
CLTA	0.000161073	-0.338236
SCIMP	0.000161073	-0.607463
HECTD1	0.000162557	-0.321621
AGPAT5	0.000162811	-0.525432
EIF3D	0.000167457	-0.49517
ZC3H18	0.000170346	0.666338
TMEM14C	0.000172206	-0.546232
HADHB	0.000174392	-0.256866
JDP2	0.000174469	0.990947
ITPRIP	0.000177303	0.711761
GRAMD1A	0.000179301	0.783439
CNST	0.000184564	-0.369706
FAM20C	0.000185304	-0.902782
ITPRIPL2	0.000191149	-0.523017
KCTD15	0.000224273	-0.620366
ZNF692	0.000229583	0.438666
METTL7A	0.000231295	-0.48949
NFYA	0.000234681	0.299504
DNMT3A	0.00024018	0.49067
DYNLT1	0.000240468	0.48505
HSD17B4	0.000241783	-0.295267
ELF1	0.000241783	0.208963
GIMAP8	0.000243774	-0.491431
ID2	0.000243774	0.53218
MAP2K6	0.00024429	0.686136
SRPK1	0.000244496	0.576318
ZBTB42	0.000245122	-0.962436
ATXN7	0.000252124	0.439619
MSL3	0.00025403	0.484657
NPC1	0.000256658	0.474243
TFAM	0.000257551	-0.511182
NIFK	0.000259915	-0.595748
ZNF281	0.000268821	0.636686
THBD	0.000269372	0.847435
CNOT8	0.000269372	-0.228872
NFIL3	0.000270287	0.728547
AIF1	0.000270311	-0.466859
ZNF445	0.000270311	0.536782
PMAIP1	0.000275696	-0.5949
SMG8	0.000275696	-0.30918
CRACR2A	0.000277639	0.547825
ORAI2	0.000278269	0.439902
MAPK14	0.000285105	0.467093
LOXHD1	0.000299033	1.07979
MON1B	0.000299033	0.685892
MIS18BP1	0.000299033	-0.394352
HFE	0.000301271	-0.509685
LMO2	0.000301271	-0.483761
ZBTB16	0.000301271	1.67939
PTDSS1	0.000304505	-0.470644
ITGB8	0.000306176	-1.1594
PTPRO	0.000314883	-0.832028
MRPS35	0.000315304	-0.571816
CXCL16	0.000317829	0.735615
PHF1	0.000322717	0.403797
RNASE4	0.000325367	-0.768597
CAPRIN1	0.000328921	-0.329518
PSTPIP1	0.000346263	0.421895
TRIT1	0.000347901	-0.603896
EIF3L	0.000348378	-0.608682
CDA	0.000348378	1.09923
ID3	0.000348378	-1.21388
FAM193B	0.000348378	0.6404
EIF2A	0.000357297	-0.521117
MCTP2	0.000360279	0.500785
JOSD1	0.000361966	0.442759
GATA2	0.00036311	-1.13462
TRIB1	0.000363481	0.724095
PPA1	0.000366513	-0.621982
SOCS6	0.000367458	-0.70482
CCDC9	0.000381733	0.580081
B4GALT4	0.000381733	0.798948
PTPN22	0.000383994	0.375811
NTNG2	0.00040092	0.9839
MAPK6	0.000403951	-0.339446
RAP1GAP2	0.000405288	0.595935
CRISP3	0.000409468	1.26803
PRDM10	0.000411252	0.415664
ATG9A	0.000412138	0.686153
SOCS3	0.000417527	1.02392
ZFP36L2	0.000418519	0.514094
NRIP1	0.000423465	-0.426132
OXSR1	0.000433252	0.270453
ERN1	0.000435897	0.788248
SH3BGRL	0.000435897	-0.323056
PGLYRP1	0.000435897	1.28021
SKIV2L	0.000439844	0.501408
LYPLA2	0.000443837	0.371858
PARP16	0.00045575	0.646073
UTP6	0.000474596	-0.341837
DBN1	0.000474696	0.633815
GRPEL2	0.000476039	-0.453905
TBKBP1	0.000476039	0.843173
CREBL2	0.000476039	-0.443827
ZNF335	0.000485857	0.5231
OLFM2	0.000487565	-0.824959
DNAH17	0.000493405	0.975659
NDUFB5	0.000498869	-0.487778
QSOX1	0.000499415	0.617067
KIF21B	0.000506155	0.628553
IER5	0.000507686	-0.491307
PHKB	0.000512605	-0.217474
HIPK2	0.000515686	0.594366
CACYBP	0.000536175	-0.423803
WDR3	0.000540849	-0.51289
ULK2	0.000546661	-0.416421
YES1	0.000553412	0.615986
IDI1	0.00055382	0.63437
BMX	0.000560524	1.35173
PRPF6	0.000573158	-0.305723
MID1IP1	0.000575025	-0.362159
RHOQ	0.000575025	-0.286729
ERLIN1	0.000596375	1.0958
SPATA13	0.00059726	0.236994
MANSC1	0.000608232	0.977543
CD101	0.000619665	-0.793215
NREP	0.000623467	-0.400193
TMEM184C	0.000644024	-0.237666
ZFP36	0.000644373	0.734639
PCGF3	0.000663966	0.382051
MED13	0.000664589	-0.150719
GLCCI1	0.000680594	0.337825
SLC36A4	0.000685433	0.641345
TPCN2	0.000686281	0.684542
AUTS2	0.000690091	0.735003
BTF3L4	0.000690632	-0.332049
HSPA4	0.000701217	-0.277838
MFSD2A	0.000702001	-0.9746
TFEC	0.000710148	-0.743786
CLNS1A	0.000710148	-0.502396
TOR1A	0.000719095	0.304583
POGK	0.000720184	-0.416858
ITPKC	0.000722647	0.920395
SKIL	0.000724352	0.348969
KLRD1	0.000725886	0.611939
GDI2	0.000731753	-0.261164
DHX57	0.000732477	-0.494498
EIF2S3	0.000732477	-0.399872
RUSC2	0.000750475	-0.906172
CCT8	0.000771376	-0.587856
C1QBP	0.000773935	-0.611808
GTPBP1	0.000777617	0.432202
WBP1L	0.000783673	0.370564
RTN1	0.000783673	-0.593263
M6PR	0.000783673	-0.463707
ETV3	0.000783673	0.345368
TGFBI	0.000783673	-0.742439
LILRA6	0.000807365	0.777545
GATB	0.000807365	-0.657236
SNTB2	0.000807365	0.366315
ALDH3A2	0.000807365	-0.489858
TRAPPC11	0.000807365	-0.240609
UBLCP1	0.000807365	0.325157
DNAJB1	0.000807365	0.370232
XPOT	0.000808822	-0.395136
DNAJC5	0.000809708	0.290486
TRPM2	0.000811026	0.720743
TNF	0.000811032	-0.936575
QRSL1	0.00081238	-0.517615
PCYOX1	0.000816094	-0.306694
GDI1	0.000822038	0.55485
RHEB	0.000839011	-0.259761
IRF5	0.000839011	-0.470404
DCUN1D3	0.00084332	0.503164
COPRS	0.00084332	-0.899793
CD33	0.000847569	-0.543572
RIN1	0.000859869	-0.743527
CCT5	0.000862099	-0.359245
USB1	0.000862099	0.701851
PHF12	0.000862099	0.638235
RNF167	0.000862099	0.64421
S100A11	0.000862099	0.939806
KATNB1	0.000862099	0.542778
IPCEF1	0.000872212	0.288416
STARD3	0.00087234	0.398836
CSE1L	0.00088362	-0.380343
FAM217B	0.00088362	0.336146
XPO1	0.000889077	-0.363665
MAPK13	0.000890277	0.639248
CLASRP	0.000890277	0.673281
TSPAN4	0.000892587	-0.85171
ZDHHC7	0.000914299	-0.261515
RIPK2	0.000915663	0.394989
HS3ST3B1	0.000931953	0.355104
EMP3	0.00093912	-0.368878
GLUD1	0.00093912	-0.449984
INAFM2	0.00093912	-0.31123
PAF1	0.000967785	0.42876
KIAA1143	0.000973438	-0.319956
ECHDC3	0.000978188	1.80932
GPR34	0.000983128	-0.964854
ARHGAP30	0.000985032	0.207263
CTSW	0.000985205	0.656648
SRA1	0.000986898	0.436148
ZBTB33	0.000987291	-0.345761
NLRC5	0.000987291	0.438374
CKAP4	0.00098932	0.720486
HMGB2	0.000995802	0.781279
GRSF1	0.00100319	-0.413446
SAP30	0.00100648	1.16847
ZW10	0.00100999	-0.410084
NUP155	0.00101218	-0.314553
UBQLN1	0.00101597	-0.266992
SLC39A6	0.00102052	-0.254619
CCDC71L	0.00102791	0.548767
IMPDH2	0.00102791	-0.434186
TBCD	0.00102903	0.325465
NKG7	0.00102903	1.03545
NEIL1	0.00103594	0.5966
ABHD17C	0.0010402	0.994669
IQSEC2	0.0010514	-1.2853
ZNF440	0.00105314	-0.338412
EIF2AK2	0.00105314	0.71352
ZNF385A	0.00105733	-0.993399
PHB2	0.00107058	-0.427362
GGCT	0.00108036	-0.718575
XRN2	0.00108036	-0.220913
FEM1B	0.00108565	-0.296622
DIP2A	0.00110879	0.472806
UQCRB	0.00113292	-0.388969
LMAN2L	0.00115854	-0.394126
OPLAH	0.00115854	0.825314
SCPEP1	0.00116902	-0.397723
ISOC2	0.00116902	-0.823884
BLOC1S1	0.00117579	0.425371
VPS33A	0.00117579	-0.228506
LRRN3	0.00118155	-0.93439
ZNF146	0.00118633	-0.482051
CD86	0.00119171	-0.656727
DNAJC10	0.00119329	-0.476537
LDHB	0.00119399	-0.724576
CSDE1	0.00119399	-0.216905
NARF	0.00119399	0.496555
FUCA2	0.00119399	-0.476417
RPN1	0.00119742	-0.307963
ZNF250	0.00119978	0.465572
SLC30A5	0.00120129	-0.3502
TMCC3	0.00121732	0.670223
STT3B	0.0012305	-0.383106
TMUB2	0.0012316	0.524158
IDH1	0.00124112	-0.360277
CDADC1	0.00127559	0.433874
FGD2	0.00128987	-0.476639
WSB1	0.00128987	0.298834
GIMAP6	0.00129029	-0.603833
FCHSD1	0.00129029	0.45694
RHNO1	0.00132588	-0.402792
B2M	0.00133582	-0.723393
NUP133	0.0013502	-0.337975
AP1S2	0.00137756	-0.528589
ULK1	0.0013783	0.829582
ATP2C2	0.0013802	1.64385
TCP1	0.00138097	-0.344564
NDST1	0.00139456	0.736868
SESN2	0.00139655	0.557389
IRF8	0.00139655	-0.450817
TBL2	0.0014103	-0.45397
HNRNPH3	0.0014224	0.597988
PTGIR	0.00143777	-0.476061
LSP1	0.00145663	0.392436
DPP4	0.00145663	-0.521688
SLC26A8	0.00145957	0.967632
RPS24	0.0014674	-0.585588
FZD1	0.0014674	-0.850097
RASSF5	0.0014674	0.285559
DAP3	0.001469	-0.25249
RAC2	0.0014769	0.539588
NDUFV3	0.00148052	-0.298803
MLLT1	0.00148333	0.662838
RASAL3	0.00148561	0.399075
CAPN3	0.00149169	0.425151
CTSH	0.00149169	-0.495068
TTC38	0.00149169	0.627381
NDEL1	0.00149262	0.503647
PRDX1	0.0015293	-0.521186
STX5	0.00153775	0.333885
SMIM15	0.00153775	-0.454715
DMXL2	0.00158338	-0.420516
CD48	0.00158939	-0.604637
CKAP2	0.00158939	-0.325347
CLEC5A	0.00158939	0.824189
CDV3	0.00158948	-0.224531
TSC22D2	0.00158948	0.453671
TMEM242	0.00159716	-0.414393
EIF3E	0.00160126	-0.642776
GPR141	0.00160126	0.94982
DOLPP1	0.00160126	-0.690677
KIF1B	0.00162003	0.584573
ZC3H12A	0.00162346	0.357955
TRIM2	0.0016526	-0.839903
MTMR11	0.0016526	-0.608571
TMEM120A	0.00166982	0.668733
MDH1	0.00167205	-0.472229
MAN2A2	0.00167597	0.535004
IL1R2	0.00167604	1.29916
CD7	0.00168498	0.89039
FLT3	0.00169021	-0.744291
CCT6A	0.00169406	-0.495368
APOBR	0.00169406	0.663654
LRRC8B	0.00171162	-0.303334
USP10	0.00171397	0.4622
CCDC88A	0.00171423	-0.51221
CCNY	0.00173383	-0.169861
CAMSAP2	0.001754	-0.881735
CBR1	0.00176033	-0.609598
IL2RB	0.00176172	0.839821
STAB1	0.00176434	-0.702921
RNH1	0.00176439	-0.495299
CPED1	0.00177159	-0.628795
DNAJC7	0.00177311	-0.293595
GABARAPL1	0.00178625	0.507567
CLSTN3	0.0017936	0.504612
PLIN4	0.00180157	0.803216
RPL32	0.00180157	-0.616588
SLC7A5	0.00181144	0.735642
TMEM248	0.00181243	-0.205621
ANXA5	0.00181243	-0.403175
CEPT1	0.00181617	-0.303755
PTPN13	0.00182783	-0.396327
MAPK7	0.00182783	0.67063
DPYSL2	0.00182783	-0.681398
POLR2B	0.00182783	-0.281906
CD200R1	0.00185315	-0.723934
ATMIN	0.00185809	-0.401863
TNFSF8	0.00188074	0.474189
EIF3H	0.00190381	-0.443138
RAB39A	0.00190927	-0.861807
SERPINB1	0.00191248	0.357979
BEST1	0.0019134	0.752163
MTIF2	0.0019159	-0.326701
PTK2B	0.0019159	0.529876
FNDC3A	0.0019159	0.269199
MAPK3	0.0019159	0.555677
BTG2	0.0019352	0.552582
FAM32A	0.0019483	-0.292542
AKNA	0.00195976	0.572188
RPS25	0.00198737	-0.61671
FH	0.00199531	-0.520174
EPHB4	0.00199754	0.91565
NDC1	0.00200399	-0.344276
CTDSP1	0.00200696	0.603394
RDH11	0.00200696	-0.333283
PRDM5	0.00200696	0.732795
PPP1R10	0.00201852	0.445385
N4BP2L1	0.00204737	-0.383448
SENP5	0.0020482	-0.185714
SFXN5	0.00207779	0.541025
PRKAR1A	0.00208955	0.207876
NFE2L2	0.00209886	0.185378
PIK3R4	0.00209993	-0.170762
ANXA7	0.00212475	-0.235079
HYLS1	0.0021253	-0.447003
HPCAL4	0.0021253	-1.08347
LMTK2	0.00214469	0.592615
TMOD2	0.0021519	-0.311448
HLA-DRB1	0.00215292	-0.707441
FNTA	0.00215397	-0.311914
IFRD1	0.0021653	0.428227
PRPF38B	0.0021653	0.337598
RPL19	0.0021653	-0.644269
SLC9A6	0.00219483	-0.2367
RPL7L1	0.00220645	-0.283404
DHX29	0.0022088	-0.28142
LASP1	0.00221327	0.362026
AGGF1	0.00222021	-0.288762
PPP1R8	0.00222165	-0.279223
CCT4	0.00223245	-0.539623
DDX52	0.00224266	-0.247041
ABTB1	0.00225915	0.637831
ZNF638	0.00225915	-0.219764
RPS20	0.00225915	-0.601331
HCLS1	0.00227356	0.395084
MYH10	0.00229337	0.514583
ARSA	0.00230266	0.64275
IPO7	0.00230266	-0.431539
MRPL35	0.00230376	-0.473664
ATP6V0A2	0.00230539	-0.241968
NADSYN1	0.00230917	0.310246
SRF	0.00230917	0.358865
IDE	0.00231334	-0.348615
EIF4B	0.00231912	-0.460995
LRRC4	0.00235325	0.698945
DGKD	0.00236885	0.382866
ZNF319	0.00237428	0.567322
KLHL5	0.00239753	-0.309251
MXD1	0.00240952	0.500023
PNP	0.00241331	-0.410394
SIT1	0.00241411	-0.595785
ZZZ3	0.0024188	-0.472203
PPP1R11	0.0024194	0.472436
MEF2C	0.00242967	-0.414443
GALNS	0.00243535	0.663219
CA4	0.0024357	0.929631
PPIF	0.00245816	-0.361254
ETFA	0.0024803	-0.314586
RPS6	0.00248754	-0.674231
HEXB	0.00248999	-0.29849
LRPPRC	0.00249168	-0.493241
SNX5	0.00249396	-0.412209
SPATA2L	0.00251037	0.542518
ITGAM	0.00251735	0.592639
SH2D2A	0.00255262	1.07903
KCTD10	0.00255442	0.389983
ZC3H12C	0.00256558	-0.581798
IMPACT	0.0026023	-0.384588
GATC	0.00262174	-0.260131
PNRC2	0.00262232	-0.343698
CHMP2A	0.0026403	0.438149
TPPP	0.0026442	0.758115
RPL15	0.00264677	-0.547074
TSN	0.00265119	-0.327182
OSBPL5	0.0027099	0.577663
EBAG9	0.00273924	-0.378549
ABCC5	0.00275316	0.507365
PPP1R26	0.00276104	-0.678249
CLASP1	0.00276104	0.287064
RPL24	0.00276529	-0.55979
BRPF3	0.00279413	0.471358
OPA1	0.00279983	-0.29621
CANX	0.00280651	-0.40314
WAS	0.00280651	0.829731
PELI1	0.00282265	0.560863
PRDM8	0.00283553	0.479069
RAPGEF1	0.00283839	0.431677
ACAT1	0.00285679	-0.41044
EMC3	0.00285679	-0.366282
EIF4G3	0.0028669	0.318874
ICMT	0.0028669	-0.342461
DYRK2	0.00287434	-0.589203
GIMAP4	0.00287609	-0.343129
RIN3	0.0028767	0.905572
HVCN1	0.00287808	-0.272192
AKIRIN2	0.00288173	0.49897
CTSC	0.00288876	-0.275656
WDR37	0.00288876	0.165186
KDM1A	0.00288876	-0.414692
CHD7	0.00289725	0.481796
P2RX4	0.00293759	-0.387553
CD9	0.00298461	-0.408315
ZFAND1	0.00298703	-0.42907
MEF2D	0.00300113	0.557342
KPNA1	0.0030044	0.222638
SSR3	0.0030044	-0.41001
ETS2	0.00302558	0.519677
LILRA5	0.00302606	0.459581
EFTUD2	0.00302606	-0.351065
ARG1	0.00302606	1.54115
RTN2	0.00302606	0.619565
BCL2A1	0.00303308	0.757738
SPRY1	0.00303466	1.10098
HDLBP	0.00307166	-0.228001
MMP24	0.00307166	0.780001
SYNE1	0.00307879	0.420027
DESI2	0.0030991	-0.308142
ZBTB2	0.00312131	-0.246312
STX16	0.00312803	0.498957
EIF3I	0.00313674	-0.415222
CCT3	0.0031534	-0.501607
FPR2	0.0031534	0.585901
ATRAID	0.003167	-0.404994
NUDT14	0.0031756	-0.697406
STIM1	0.0031756	0.337628
GNPAT	0.00317962	-0.254985
B3GNT5	0.00318918	0.606079
UTP14C	0.00320065	-0.22858
AP5B1	0.00321227	0.604039
MECP2	0.00321682	0.33733
ALCAM	0.00321818	-0.399464
ALOX15	0.00322253	-1.08716
XKR8	0.00322546	0.669625
RNASEH2B	0.0032433	-0.423068
B4GALT1	0.0032433	0.525926
BRD1	0.00325937	0.338258
NDUFA12	0.00325937	-0.499188
F13A1	0.00325937	-0.427416
ADSL	0.00327428	-0.4567
C3AR1	0.00329193	0.586735
CEP350	0.00330949	-0.175617
RFX5	0.00332193	-0.436095
LBR	0.00333547	0.356514
RPL10A	0.003354	-0.631807
ZFR	0.00335443	-0.230256
HIF1AN	0.00335642	0.333042
MRPS26	0.00335825	-0.514959
NEK4	0.00337202	-0.255639
HLA-DOA	0.00337349	-0.487854
NDRG1	0.00340602	0.330124
GTF3C3	0.00340602	-0.379343
SLC9A8	0.00340602	0.633811
CYBB	0.00341401	-0.585145
VPS45	0.00341401	-0.443182
UNC13D	0.00343263	0.477645
PSMG2	0.00343661	-0.395741
ABCE1	0.00344021	-0.524585
LSM10	0.00344366	0.528416
ZC3HAV1L	0.00347092	-0.720985
SLC25A46	0.0034836	-0.399469
ADAM15	0.00349623	-0.447493
RPL22	0.00349623	-0.5734
TRAPPC1	0.00349623	0.617467
HCFC2	0.00349623	-0.396501
FLOT1	0.00349791	0.455082
PDS5A	0.00350431	-0.328051
F2R	0.00350767	0.43965
HSPA8	0.00355418	-0.551072
NLN	0.00356845	-0.475047
PAM	0.00358486	0.332572
INPP4B	0.0036083	-0.639579
TIAM1	0.00360989	-0.563578
YME1L1	0.00362869	-0.198837
SF3B5	0.00363013	-0.359992
RPL4	0.00364912	-0.655822
KIF2A	0.00366134	-0.308559
POLR1B	0.00367322	-0.389424
FAM43A	0.00367373	-0.444829
GIMAP1	0.0036743	-0.484859
ABHD10	0.00370452	-0.426421
MALT1	0.00372333	-0.451119
CYP4F3	0.00372333	0.730417
DOK4	0.00372505	0.767823
FASTKD2	0.00374466	-0.417353
RPL38	0.00374466	-0.519072
REL	0.00374466	0.277479
YIPF5	0.00379696	-0.254452
ATXN1L	0.00380208	0.293086
PRKAR2A	0.00381015	0.268508
MORC3	0.00381015	-0.322854
COPS7A	0.00381465	0.311024
GLYCTK	0.00381465	0.391062
ZDHHC12	0.00381877	0.523673
PRF1	0.00381877	0.758345
EIF3G	0.00381877	-0.456625
CCDC6	0.00385228	-0.352204
RABIF	0.00387041	0.308484
IFITM2	0.00387041	0.624028
NAGA	0.00387124	-0.476572
NUP107	0.00387773	-0.329474
CNNM3	0.00387804	0.38596
UQCRC2	0.00393325	-0.315389
GEMIN2	0.00393325	-0.511943
MAN2A1	0.00393325	-0.26779
SDAD1	0.0039372	-0.419091
CRTC2	0.0039372	0.473823
NPC2	0.0039804	-0.353505
PIK3R5	0.00398367	0.411851
PTP4A1	0.00401616	0.419421
EPG5	0.0040254	0.287741
AHCYL2	0.00403181	-0.300426
NLRX1	0.00403878	0.53977
TMEM205	0.00406577	-0.378192
ZNF407	0.00406577	0.266038
RASA2	0.00406577	0.24925
AK2	0.0040851	-0.313912
WDR75	0.00409491	-0.480338
AAMP	0.00410276	-0.367716
EEF1B2	0.00410513	-0.592266
ZSCAN20	0.00410513	-0.711858
NOL11	0.00411091	-0.4214
MFSD5	0.00411109	-0.296833
CARD9	0.00414611	-0.475606
G6PD	0.00416728	0.5098
RPS14	0.00418764	-0.58034
PSMC2	0.00418969	-0.397231
YBX1	0.00421399	-0.389448
DCAF5	0.00422652	0.348494
COL8A2	0.00422652	-0.515002
DYSF	0.00423188	0.902637
TXNDC16	0.00423188	-0.374349
PCYT1A	0.00425287	0.41971
MRM1	0.00425666	-0.708271
AKR1A1	0.00426001	-0.47608
ADAMTS1	0.00426001	0.584372
CERS4	0.00426255	0.344602
BNIP3L	0.00426334	-0.624226
RAB7A	0.00427102	0.649891
NID2	0.00427684	-0.70876
CEBPD	0.00430934	0.662114
APOL3	0.00435214	-0.609679
CDK11B	0.00436657	0.500758
SAFB2	0.00436657	0.332181
ANKRD13D	0.00436657	0.360501
PRSS23	0.00438676	0.510789
CYSTM1	0.00438676	0.621367
COX6B1	0.00438676	-0.274038
ABCA7	0.00438676	0.506633
SWAP70	0.00439746	-0.298424
PATL1	0.00439746	0.483957
TMEM175	0.00439746	0.457026
USP11	0.00439746	0.474102
HSH2D	0.004417	0.453048
RPL37	0.00441891	-0.520802
ERI2	0.00443782	-0.673564
DLG5	0.00444462	0.900615
GLOD4	0.00444462	-0.408169
DNAAF2	0.00444969	-0.462788
CNOT11	0.00447783	0.277038
MLX	0.0044845	0.381303
CSF1	0.00449708	-1.02506
OAF	0.00449889	-0.869838
U2AF1L4	0.00452246	0.571313
PSMD4	0.00452368	-0.242474
RPL35A	0.0045522	-0.549451
QSER1	0.004565	-0.35746
SC5D	0.00456903	0.371498
BMP2K	0.00461509	-0.253364
RPS23	0.00461509	-0.601834
AGFG1	0.00462921	0.348787
HDAC9	0.00463258	-0.425824
ELMO1	0.00463507	0.394719
TSHZ3	0.00464102	0.672176
CPEB2	0.00464102	0.468243
ANAPC7	0.00464102	-0.218658
ST3GAL2	0.00464102	0.306582
EPHA1	0.00465195	-0.493847
ZNF345	0.00465863	-0.376481
WARS2	0.00470285	-0.528022
SMARCD2	0.00475351	-0.182098
RPL18	0.00475573	-0.58185
HDAC1	0.00475573	-0.287002
RPS11	0.00476791	-0.493996
ENC1	0.00476791	0.542894
STIM2	0.0047904	0.275106
PTPN12	0.00479522	0.343113
BCL9	0.00487875	0.716319
EI24	0.00490058	-0.341749
LPAR6	0.00490058	-0.460441
QPCT	0.00492766	0.681016
PSMB5	0.00492766	-0.304778
ZC3H14	0.00493382	-0.332353
SIPA1	0.00494631	0.409616
CDC42EP2	0.00499646	0.680265
PAK1IP1	0.00502335	-0.454205
CTSZ	0.00502532	-0.287961
ADAMTSL4	0.00502589	0.734557
ICE2	0.00505115	-0.379178
ILF2	0.00505141	-0.45107
CLIC3	0.00506152	0.96426
TRMT5	0.00507679	-0.55749
SLC12A9	0.00509215	0.469199
RPL7	0.0051618	-0.587467
BPHL	0.0051618	-0.913222
RPS7	0.00518149	-0.612465
MANBA	0.00518482	-0.244132
RPL37A	0.0052409	-0.568509
ATP9A	0.00525967	0.567911
ZSWIM8	0.00527751	0.474569
IER3	0.00528886	0.715333
RPL6	0.0052987	-0.553396
ENPP2	0.0052987	-0.951053
SRSF1	0.0052987	-0.279473
MTO1	0.00531728	-0.412686
PLEKHM1	0.00532116	0.506856
GATAD2A	0.0053304	0.456832
PDLIM7	0.00534513	0.690919
BOD1	0.00535448	-0.493798
STX12	0.00538279	-0.257806
CRLS1	0.0053828	-0.35108
IMPDH1	0.00538452	0.462666
SOX4	0.00540683	-0.432144
SLC35A2	0.00542044	0.48566
SLC45A3	0.00544466	-1.21248
SNRPD3	0.00545162	-0.242198
SSH3	0.00545162	0.590264
PYGL	0.00546828	0.560377
BMF	0.00548391	-0.50288
MED29	0.00549927	0.254695
PES1	0.00552344	-0.416191
NOSIP	0.00552344	-0.350616
CSTF2	0.00552344	-0.578038
CBX6	0.00552868	0.399819
BBC3	0.0055327	-0.475244
DDX20	0.0055484	-0.262905
CEBPA	0.00555682	-0.447682
LPAR1	0.0055657	-0.612993
RPS8	0.0055724	-0.599609
RHOB	0.0055724	-0.365441
EIF2S1	0.00559267	-0.344204
CPSF3	0.00562403	-0.333248
ZNF438	0.00562533	0.527392
ITGA4	0.00562985	-0.512596
NGRN	0.00563649	-0.340379
HELZ2	0.0056386	0.502392
COA6	0.0056553	-0.599112
PHC2	0.00566232	0.776179
FGD6	0.00570442	-0.57093
RGS5	0.00572891	-0.931129
FAM162A	0.00572891	-0.505115
MRPL52	0.00573005	-0.353724
CDK11A	0.00573935	0.527685
ARMC10	0.00575503	-0.286692
PAIP1	0.00575503	-0.372149
ZNF382	0.00575503	-0.843387
MTG2	0.00575503	0.459555
TRIM25	0.0057616	0.542226
CD53	0.00577566	0.242112
HIF1A	0.00581321	0.420328
BID	0.00582558	-0.263806
TPR	0.00582558	-0.212843
IBTK	0.00582558	-0.435467
RPL31	0.00583397	-0.571378
HSPH1	0.00583397	-0.475171
RPL23	0.00583397	-0.616506
TOMM22	0.00583589	-0.440125
ERICH1	0.00583589	0.374845
EID1	0.00584474	-0.44148
ATPAF1	0.00589481	-0.291094
RAD1	0.00591688	-0.332306
VDAC3	0.00591764	-0.261914
YY1	0.00591764	-0.166682
SSH1	0.00591777	0.471348
RIN2	0.0059196	-0.572879
USP33	0.00592339	-0.206789
FBXW11	0.00593809	-0.148814
MGAT2	0.00593809	-0.375426
KBTBD6	0.00596075	0.504463
MYLIP	0.00600351	0.23381
CYTH3	0.00600574	0.395284
ZNF324	0.00601534	0.312322
ASF1A	0.00605857	-0.395454
DDX47	0.00610315	-0.399874
UBALD2	0.00610782	0.515462
NACA	0.00610782	-0.426417
ACSL1	0.00610782	0.726755
CDK5	0.00611201	-0.424911
GNPDA1	0.00611201	-0.298231
ALOX5AP	0.00611201	0.683754
HS6ST1	0.00613495	0.391994
CASS4	0.00613495	0.492253
TNFRSF17	0.00615564	-1.06292
MINPP1	0.006171	-0.35057
TMEM91	0.006171	0.54058
CAPZB	0.006171	0.53133
TFE3	0.006171	0.463846
GCNT2	0.00620525	-0.389423
NDST2	0.00621742	0.455048
ZNF101	0.00621742	-0.305128
CAND1	0.0062403	-0.437528
ZMYM4	0.00624837	-0.273508
RANBP1	0.00624837	-0.464083
TYW3	0.00625244	-0.445775
TRIM24	0.00625753	-0.211553
PARG	0.00625946	-0.263789
TADA2B	0.00625946	0.238461
EIF2S2	0.00628951	-0.352969
DNM2	0.0062937	0.273368
MRPL30	0.00631971	-0.290742
DNPH1	0.00635781	-1.04379
SBNO2	0.00635781	0.515
RAB1B	0.00635781	0.457657
RAB12	0.00639139	-0.340279
ENDOV	0.00641247	-0.681739
RAB24	0.00641247	0.398538
ZFAND2B	0.00641991	0.35982
ANKRD11	0.00642355	0.370225
LYPLAL1	0.00642355	-0.339443
ARID3B	0.00643	0.552373
CCDC117	0.00646436	-0.217425
ACSL3	0.0064981	0.442912
MSANTD4	0.00651305	-0.315906
TNPO3	0.00651305	0.230736
ORM1	0.00651305	1.27336
PCBD1	0.00651305	-0.494921
DNTTIP1	0.00651305	0.459688
CALU	0.00651505	-0.317374
THEMIS2	0.00652964	0.280758
STK16	0.00653117	0.46813
TBC1D7	0.00653209	0.513463
STIP1	0.00653356	-0.364095
KLHL11	0.00654057	-0.240776
RPS13	0.00656086	-0.541193
GNL3	0.00660377	-0.514838
RNPEPL1	0.00660377	0.537267
CSTB	0.00660624	0.2906
C1orf109	0.00660635	-0.680597
DMXL1	0.00668236	-0.293464
PAPSS1	0.00670598	-0.261507
EFHD2	0.00672119	0.288453
ADPRH	0.00676686	-0.459687
NARS2	0.00677054	-0.633696
RABGEF1	0.00677206	0.313886
HIGD2A	0.00677467	-0.394101
UBA2	0.00685781	-0.40954
APTX	0.00689581	-0.377452
EIF2AK4	0.0068985	-0.292187
BTBD9	0.00692426	0.262904
EIF6	0.00692426	-0.281993
TOLLIP	0.00692426	0.352413
DNASE1	0.00694973	0.359295
CAT	0.00694973	-0.319294
TDP1	0.00696249	-0.335188
CNOT7	0.00697498	-0.305217
TIMM23	0.0070061	-0.342317
NME1	0.00700616	-0.730475
IPO5	0.0071006	-0.432549
KLHL6	0.0071006	-0.233766
GEMIN5	0.00711425	-0.364126
TSPAN14	0.00711968	0.575272
SF1	0.00712779	0.456127
PLEKHM2	0.0071279	0.300483
RUNX3	0.00714952	0.524416
GSTP1	0.00715726	-0.47904
UBAP1	0.00720308	0.406418
NID1	0.00722464	-0.71623
CALHM2	0.0072685	-0.54335
PNPLA1	0.0072685	0.792538
SENP6	0.0072685	-0.185836
IARS2	0.0072685	-0.318635
MMP25	0.0072685	0.703891
PPP1R3D	0.00730226	0.387737
NAB2	0.00733502	-0.323526
GFOD1	0.007361	0.497966
POLR2G	0.00738343	-0.270816
HAUS1	0.00738835	-0.307187
MAU2	0.0074402	0.426795
STK11IP	0.00745759	0.441305
ANAPC5	0.00747949	-0.30447
NOA1	0.00748147	-0.337308
DCLRE1C	0.00748697	-0.174733
LMF2	0.00748697	0.360476
FUS	0.00749302	0.643007
HP1BP3	0.00750445	-0.201282
VEZT	0.00751507	-0.390823
RAB4A	0.00751507	-0.274096
RBCK1	0.00751507	0.341885
FAM120C	0.00751507	-0.648758
NLRP6	0.007555	0.679305
CERS5	0.007555	0.255869
STT3A	0.007555	-0.291278
TREM1	0.007555	0.489911
TTC30A	0.00761957	-0.797729
ERH	0.00770963	-0.358296
FAM210A	0.00772014	-0.422039
MICAL1	0.00772014	0.415263
RPL14	0.00775488	-0.544425
ANXA11	0.00777161	0.442166
ASB7	0.00777161	0.229976
GRK6	0.00779511	0.287709
RRP7A	0.00783772	-0.290985
SDCBP	0.00794739	0.33766
RGS10	0.0079492	-0.325951
SMIM3	0.00796932	0.429204
CBX7	0.00798005	0.332826
LACC1	0.00798013	-0.481839
CD28	0.00798268	-0.614155
FPR1	0.00803322	0.456991
SLC16A10	0.00804482	-0.78044
CCDC51	0.00805086	-0.652365
DGKQ	0.00805283	0.417257
GRIPAP1	0.00812007	0.281452
BLOC1S6	0.00813099	-0.242924
SGK1	0.00813299	-0.274006
PDZD8	0.00814651	0.317441
PIK3C2A	0.00814651	-0.181455
NACC1	0.00816519	0.4733
UBE3A	0.00817867	-0.330915
PFDN5	0.00821925	-0.420208
CLPTM1	0.00826242	0.433515
CD84	0.00829515	-0.28831
AASDHPPT	0.00829515	-0.308901
RAB44	0.0083005	-0.631106
STARD7	0.00831993	-0.425646
THAP11	0.00832641	-0.323489
PAICS	0.00835323	-0.298557
DOK2	0.00835323	-0.463666
COQ5	0.00835323	-0.417499
TRPM7	0.00835688	-0.294732
DPY19L3	0.00837039	0.476712
DENND1C	0.00837623	0.526749
MTDH	0.00837978	-0.354869
AIFM1	0.00842929	-0.273667
CTC1	0.00846057	0.467188
CCDC112	0.00846057	-0.393843
TRIM7	0.00846057	-0.726109
POLE3	0.0084651	-0.332802
MAST3	0.0084651	0.592504
RHOG	0.00847292	0.556541
RPL23A	0.00849	-0.559702
FDX1	0.00849	-0.339116
SOD1	0.00849647	-0.40788
CTU1	0.00852502	-0.526603
ANAPC1	0.00852502	-0.32928
FHL3	0.00852517	0.483485
RUFY3	0.00853303	-0.41757
EIF4E3	0.00855276	0.252829
ZKSCAN4	0.00859722	-0.246804
VDAC2	0.0086076	-0.246391
TSPAN3	0.00864783	-0.335455
RNF144B	0.00864783	0.50795
SNRNP40	0.00869874	-0.368931
MRTO4	0.0087206	-0.42759
PRICKLE1	0.0087342	-0.70163
TCTN1	0.0087391	-0.645511
LAGE3	0.00875667	-0.637206
HMOX1	0.00875667	-0.359951
SLC11A1	0.00889152	0.567687
UQCRFS1	0.0089143	-0.3067
MRPS27	0.00891458	-0.283822
SATB1	0.00893048	0.378838
MSH6	0.00893708	-0.202509
ZNF25	0.00897292	-0.311791
SAT1	0.00900901	0.319052
AGPAT1	0.00901115	0.520846
SMAD2	0.00901115	-0.177567
FLOT2	0.00901115	0.575808
ATF4	0.0090117	-0.222337
HGS	0.00905953	0.397446
RYR3	0.00906741	-1.02514
MGA	0.00908157	-0.338589
RPS19	0.00908987	-0.551826
FRMD8	0.00908987	0.379776
NME8	0.00910256	0.549736
FAM220A	0.00912156	-0.311466
CNOT1	0.00913232	-0.203989
GEMIN6	0.00913514	-0.534932
MRPL23	0.00913514	-0.480643
AXIN1	0.00915884	0.240852
DHX9	0.00915884	-0.28132
MYBPC3	0.00917247	0.631953
ZBTB37	0.00917247	0.350969
RPS5	0.00921364	-0.578201
DERA	0.00921563	-0.285253
KLHL24	0.00921563	-0.186754
DRG1	0.00922112	-0.27189
NFKB1	0.00922958	-0.187566
PSMD1	0.00922958	-0.194455
KCTD12	0.00922958	-0.529119
ITGB1	0.00925687	-0.364674
HDAC4	0.00926495	0.393926
SMCO4	0.0092752	-0.444665
PREPL	0.00928584	-0.298002
PPAT	0.00930341	-0.461438
ZBTB24	0.00930341	-0.256208
DNAJC4	0.00933368	0.340467
DUSP7	0.00935099	-0.542106
RPS15	0.00936307	-0.486568
CORO7	0.00936851	0.483099
GTF2H1	0.00937598	-0.279053
ZC3H3	0.00940673	0.57328
ABCD3	0.0094172	-0.301232
PUS7	0.00948134	-0.343076
FAM184A	0.00948168	-0.850518
FADS2	0.00948168	0.328196
IFITM3	0.00948622	0.648424
PPP1R15A	0.0094927	0.463916
TMEM230	0.00949965	-0.244785
PLA2G15	0.00953453	-0.600017
MDFIC	0.00959909	-0.49701
PEX5	0.00964786	0.272709
PDXK	0.00965802	0.390413
ACVR1B	0.00967479	0.542136
CHMP7	0.00969111	-0.420995
SWT1	0.00969451	-0.323184
FAM214B	0.00969708	0.388049
HSPA14	0.00972088	-0.18905
MANEA	0.00976574	-0.500878
GALNT2	0.00979658	0.295358
DNAH6	0.00990954	-0.890615
ARID3A	0.00992088	0.494218
CCR9	0.0099214	-1.06573
OSGEPL1	0.0099214	-0.496116
RARG	0.00992348	-0.674457
UTP15	0.00992348	-0.32658
ATP6AP2	0.00999257	-0.196887
KDM4B	0.01001	0.440861
ZNF12	0.0100924	-0.280713
UQCC2	0.0101269	-0.616928
TP53INP2	0.0101269	1.02119
DHRS1	0.0101632	0.458978
PPIL2	0.0101632	0.265746
MRPS21	0.0101706	-0.354762
PCM1	0.0101706	-0.221355
CFLAR	0.0102054	0.289283
KLC1	0.0102973	0.181418
PIGN	0.0102973	-0.249138
PDCD5	0.0103228	-0.658127
C1RL	0.010329	0.491698
ATXN3	0.0103614	-0.208794
RPL27A	0.0103865	-0.483506
COPB2	0.0104091	-0.170876
AATK	0.0104183	0.654422
PPIP5K2	0.010487	-0.207452
CCDC88B	0.0104957	0.339064
SQSTM1	0.0104977	-0.22012
TACO1	0.0105008	-0.420834
HADHA	0.0105203	-0.291371
SSR4	0.0105278	-0.377106
SUCLG2	0.0105437	-0.330627
OXSM	0.0105437	-0.53397
DST	0.0105795	-0.474684
EHD1	0.0105795	0.339958
ANKRD28	0.0105795	-0.257318
CCNG1	0.0105795	-0.376795
UQCRH	0.0105795	-0.374527
IFI30	0.0105972	-0.449458
VASP	0.0105972	0.282434
SEMA4G	0.0106095	-1.14181
TMEM101	0.0106095	-0.348132
DUT	0.0106339	-0.418179
C17orf80	0.0106441	-0.238075
IP6K1	0.0106659	0.454677
PCF11	0.0106719	-0.156971
TRIM56	0.0106719	0.331737
VPS35	0.0106764	-0.170663
PEAK1	0.010709	0.242582
AKAP9	0.0107337	-0.25467
SETDB2	0.0107337	-0.330935
INCENP	0.0107337	0.406197
UTP18	0.0107388	-0.321148
SPINT2	0.0107426	-0.267691
NBEAL2	0.0107625	0.601309
MGAT3	0.0107739	-0.658356
RBL1	0.0107836	-0.297152
TAF5	0.0107908	-0.31361
KCNN4	0.0108002	-0.475016
CCNH	0.0108285	0.257592
PRR5	0.0108503	0.403617
PDE7B	0.010855	-0.92669
SLC10A3	0.0109319	0.334369
WDR1	0.0109319	0.176977
GPX3	0.0109319	0.581239
LIG4	0.0109319	0.341218
FBXL3	0.0109539	-0.188599
TLE4	0.0109814	0.249656
ENO1	0.0109957	-0.359775
NABP1	0.0110155	0.39702
WDR12	0.0110324	-0.305219
CNBP	0.0110521	-0.158616
ZNF646	0.0110521	0.386512
NDUFB9	0.0110524	-0.306864
CLCN5	0.0111597	-0.378195
BCL3	0.0112004	0.687744
DAD1	0.0112249	-0.260452
TTC37	0.0112249	-0.408253
ADO	0.0112366	-0.403151
ITFG1	0.0112419	-0.206819
NOL10	0.011253	-0.262685
HINT1	0.011253	-0.5157
ARF3	0.0112794	0.48702
TNFAIP6	0.0112794	0.729153
ARHGEF1	0.0112794	0.381783
RPN2	0.0112794	-0.358907
LGALS1	0.0112892	-0.421962
ARL8B	0.0113174	-0.183998
P3H1	0.0113482	-0.302051
OS9	0.0113796	0.316827
ADI1	0.011393	-0.230056
MRPS23	0.0114079	-0.464033
ARRDC3	0.0114148	-0.270481
XRCC6	0.0114148	-0.379091
SNORD12	0.0114448	0.839869
FAHD2A	0.011449	-0.588094
IMP3	0.0114643	-0.439165
SH3KBP1	0.0115306	0.296609
RFFL	0.0115432	0.511063
SLC25A3	0.0115458	-0.238136
TRIOBP	0.011571	0.372194
LMNB1	0.0115778	0.482571
ATG13	0.0116064	0.355233
PARK7	0.0116585	-0.29495
ZNF639	0.0116727	-0.361394
SCO1	0.0116852	-0.312768
TAF6L	0.0117025	-0.628825
COX4I1	0.0117233	-0.303494
THNSL1	0.0117414	-0.463033
GSTCD	0.0117414	-0.364804
GCSAM	0.0117484	-0.722047
YWHAG	0.011769	-0.25527
ZNF449	0.0117706	-0.332256
SFT2D1	0.0117706	0.28989
ALG8	0.0117881	-0.587184
ACAA1	0.0118138	0.30274
ZHX2	0.0118209	0.479564
HP	0.0119146	0.962472
SCFD1	0.0119146	-0.262902
HEXIM1	0.0119332	0.364742
MATN2	0.0120003	-0.879328
NOC3L	0.012139	-0.416942
UNC13B	0.0121868	-0.728575
PPBP	0.0121868	-0.375258
ICOS	0.0121868	-0.579955
TOMM7	0.0121868	-0.490509
PRKAB1	0.0121868	0.29412
FGL2	0.0121868	-0.369899
SNRPE	0.0122072	-0.372575
AP2S1	0.0122072	-0.271439
COX7C	0.0122072	-0.429875
DENND4A	0.0122195	-0.319579
PGRMC1	0.0122496	-0.284878
CNOT2	0.0122622	-0.215366
RALGAPA2	0.0122622	0.467928
DNAJA3	0.0122691	-0.33433
IL7	0.0123285	-0.81046
PPP1R12C	0.0123513	0.357975
CASP7	0.0123709	-0.389989
NAALAD2	0.0124173	-1.01765
MRPS33	0.0124328	-0.582796
IL4R	0.0124343	0.411138
SHMT2	0.012436	-0.377411
CFL1	0.0124362	0.473455
BCL6	0.0124694	0.664188
DOCK7	0.0125286	-0.635387
BLVRA	0.0125327	-0.446577
SRRT	0.0125602	0.381715
CMSS1	0.0126365	-0.690752
TCEA1	0.0126439	-0.291814
NQO2	0.0126581	0.427092
SLC36A1	0.0126804	0.457173
CYTH2	0.0126804	0.300322
FAM151B	0.0126817	-0.519583
FRYL	0.0127123	-0.192589
CLINT1	0.0127279	-0.225008
MTERF3	0.0127312	-0.477863
PRDX3	0.0128189	-0.246607
LTF	0.0128363	0.688966
ROCK1	0.0128466	0.180855
MRPL11	0.0129106	-0.505046
EEF1G	0.0129106	-0.529182
GIGYF1	0.0129268	0.400944
LYRM4	0.0129293	-0.378368
SPAG5	0.0129537	-0.697635
EZH1	0.0129654	0.287952
CENPL	0.0130406	-0.570119
TMX4	0.0130436	0.243137
BRAP	0.0130665	-0.189202
RPF2	0.0130937	-0.382107
PDPK1	0.0130937	0.445194
PDCD2	0.0131263	-0.310583
ATF2	0.013154	-0.207876
ERLIN2	0.013154	-0.205082
ACTN4	0.013154	0.324111
ATP11B	0.013154	0.196587
MED15	0.013154	0.448051
EXT1	0.0131822	0.383715
PREX1	0.0133188	0.407017
LSM4	0.0133423	-0.431446
ZNF121	0.0133423	-0.326154
SDHD	0.0133632	-0.252398
CDH2	0.0133932	0.83678
HNRNPC	0.0134322	-0.192123
SLC25A44	0.0134322	0.567598
COX6C	0.0134347	-0.432347
ATF6B	0.0134347	0.444123
ERP29	0.0134347	-0.519923
CEBPB	0.0134347	0.547986
EIF2AK3	0.0134347	-0.34674
RPL39	0.0134399	-0.553695
PDE5A	0.0134472	-0.285973
NCKAP1L	0.0134634	-0.218338
KREMEN1	0.0134877	0.665558
MRPL15	0.0134935	-0.333938
BIN2	0.0135293	0.217871
CD300LB	0.0135352	-0.332413
SMARCAD1	0.0135459	-0.363141
METAP2	0.0135747	-0.396606
POGZ	0.0137073	0.318662
OSTC	0.0137073	-0.391992
ORMDL1	0.0137073	-0.298054
CDK14	0.0137239	0.56569
NPM3	0.0137899	-0.665401
CNPY2	0.0138134	-0.419567
UTP20	0.0138134	-0.366069
USO1	0.0138157	-0.24236
MYBL1	0.0138273	0.509873
GPR107	0.0138812	0.318059
AASDH	0.0138945	-0.266236
SH3BP2	0.0138983	0.4275
CCDC86	0.0138983	-0.764909
RRP9	0.0139084	-0.596905
ITPR2	0.0139395	-0.180704
FAM216A	0.0139528	-0.580769
COQ9	0.0139528	-0.265748
FN1	0.0139542	-0.911811
SLC35F2	0.013972	-0.589144
SLC35A3	0.013994	-0.26144
PBX2	0.0140259	0.282841
BCKDK	0.0140876	0.413564
MSH2	0.0141135	-0.36476
TEX264	0.0141397	-0.343773
FKBP5	0.0141397	0.97108
GMIP	0.0141397	0.564504
VPS26A	0.0141397	0.221058
NXF1	0.0141537	0.416057
ACAP1	0.0141537	0.246702
NEDD9	0.0141583	0.432478
SGTB	0.0141603	-0.220268
ZNRF1	0.0141761	-0.593463
LARP4	0.0141761	-0.323367
CDC42SE1	0.0142798	0.167703
PPT1	0.0142916	-0.230184
CHD9	0.0143153	-0.23322
KLF5	0.0143226	0.579413
CTSS	0.0143226	-0.293358
RPP25L	0.0143916	-0.352645
FKBP1A	0.014442	0.503322
PSMA5	0.014442	-0.367141
RMND5A	0.014442	-0.186504
RANBP2	0.0144644	-0.211814
RAPGEFL1	0.014465	0.875149
MRPL40	0.0144779	-0.43764
PLIN5	0.0144779	0.68742
DDB1	0.0144779	-0.293533
UBE2N	0.0145698	-0.289835
STXBP2	0.0145698	0.46057
GAB2	0.0145743	0.628958
CELF2	0.0145849	0.305727
CEP192	0.0145899	-0.23964
PPP6R1	0.0145972	0.449416
SMU1	0.0146114	-0.166462
HIP1	0.0146262	0.52549
CEP120	0.0146723	-0.248581
DVL3	0.0146932	0.46234
LITAF	0.0147238	0.287802
TLE1	0.0147238	0.633072
UBN1	0.0147238	0.441918
CD80	0.0147238	-0.703557
NDUFA10	0.0147238	-0.225656
ACTR2	0.0147477	0.257797
ALKBH8	0.014751	-0.35828
UFC1	0.014751	-0.26839
SEC11A	0.0148082	-0.254555
BRI3	0.0149143	0.448199
ARID5B	0.0149143	0.336151
FMO5	0.0149143	-0.300244
H6PD	0.0149606	0.369335
SFSWAP	0.0150648	0.219696
RORC	0.0150648	-0.640525
PTPN2	0.0151511	-0.222613
TSPYL2	0.0151672	0.369686
KLHL32	0.0152066	-0.703388
ZNF451	0.0152066	-0.253804
SLC25A45	0.0152098	0.47029
CEBPZOS	0.0152267	0.346991
ECHS1	0.0152527	-0.567228
HAUS6	0.0152527	-0.252224
SZRD1	0.0152818	0.432495
TUBA1B	0.0153021	-0.344497
PHTF1	0.0154248	0.483269
RIOK2	0.0154255	-0.340351
RPL18A	0.0154518	-0.51859
TOMM20	0.0154755	-0.363099
BTBD1	0.0154756	-0.286798
TOP2B	0.0155117	-0.276671
USP1	0.0155511	-0.304149
CRIPT	0.0155511	0.253839
TUBE1	0.0156535	-0.657032
CTTNBP2NL	0.0157303	-0.627262
RPL12	0.0157484	-0.414323
SFXN4	0.0157504	-0.426294
MIB2	0.0157593	0.417397
RIPK1	0.0157593	0.204755
EIF3F	0.0157593	-0.408349
HLX	0.0157959	0.687675
SDHC	0.0158097	0.309831
DNM1L	0.0158101	-0.268912
ZDHHC18	0.015883	0.387127
RHBDD2	0.015892	0.666968
DENND4C	0.015892	-0.296252
ANAPC16	0.0158921	-0.203174
IGBP1	0.015893	-0.251336
SLC25A40	0.015893	0.274825
ATG4C	0.0159078	-0.310373
AFTPH	0.0159078	-0.155552
TBC1D12	0.0159078	-0.413242
PSD4	0.0159078	0.267747
CYTH4	0.0159459	-0.237574
CCDC69	0.015956	0.22172
RPS6KA4	0.0160139	-0.354358
WDR89	0.0161393	-0.380395
BRWD1	0.0161435	-0.261898
SNRPD2	0.0161435	-0.422588
PARL	0.0161435	-0.259611
C8orf82	0.0161435	-0.629721
RASGRP4	0.016225	0.641623
ARHGAP5	0.0163076	-0.339391
VRK1	0.0163406	-0.339399
PANK3	0.0163406	-0.222542
ANAPC13	0.0163749	-0.217056
SUGT1	0.0164281	-0.286636
TTPAL	0.0164281	0.288288
ANXA3	0.0164281	0.742147
MMP8	0.0164495	0.774877
OCLN	0.0164676	0.550213
CORO2A	0.0164992	0.331744
RBMX2	0.0165024	-0.349176
MRPS7	0.0166292	-0.415108
DCAF4	0.0166675	-0.691933
TMEM19	0.0166675	-0.340452
CLPTM1L	0.016722	-0.260365
POLR2E	0.016722	0.320099
DLGAP4	0.016722	0.694869
CEP85	0.0167707	-0.327499
COPS4	0.0168524	-0.385164
MCEE	0.0168524	-0.676452
KLHL36	0.0169075	-0.254731
GYS1	0.0169145	0.352222
PI16	0.0169624	-0.711633
GPR160	0.0169624	0.582875
ITGAV	0.0169624	-0.245057
PRADC1	0.0169624	-0.59233
AKAP13	0.0169624	0.270482
DDX19A	0.0169624	-0.28282
PSMC6	0.0170157	-0.28715
SETX	0.0170421	-0.166548
NCBP1	0.0170851	-0.257681
RPL27	0.0171005	-0.482276
CYC1	0.0171154	-0.332458
SF3A3	0.0171154	-0.348256
SLC25A12	0.017134	-0.305211
MRPL17	0.0171879	-0.447365
NF1	0.0171899	0.204009
PJA2	0.0172062	0.144865
ODC1	0.0172062	-0.314845
MAP3K4	0.0172062	-0.329248
NSMCE4A	0.0172079	-0.366848
NUSAP1	0.0172091	-0.385858
UBXN2B	0.0172216	0.409186
RTCB	0.0172493	-0.378818
LIMK2	0.0172596	0.46562
EARS2	0.0173182	-0.53305
PGM3	0.017324	-0.305185
USF2	0.0173399	0.339554
RNPC3	0.0173439	0.308234
KRIT1	0.0173598	-0.230132
ZHX1	0.0174246	-0.253264
NBAS	0.0174246	-0.29124
RNF166	0.0174246	0.306308
PHKA2	0.0174246	0.350179
WDR43	0.0174246	-0.351583
ANGEL2	0.0174309	-0.200268
DDX18	0.0175563	-0.363381
CPNE8	0.0175569	-0.391399
ELL	0.0175574	0.334848
LNX1	0.0177135	-0.545958
PITPNM1	0.0177402	0.348645
MAN2B2	0.0177402	0.287912
TFEB	0.017744	0.453555
CBS	0.017744	0.742256
FAM20A	0.017744	0.520132
GTPBP2	0.017744	0.38014
NIPSNAP3A	0.017744	-0.457829
MRPS16	0.0177962	-0.184729
SASH1	0.0178028	-0.543894
BPNT1	0.017847	-0.273397
PGD	0.017867	0.403333
GNPTG	0.0178688	-0.224408
TXLNG	0.0178688	-0.292853
ORM2	0.0179152	0.921677
RPL13	0.0179206	-0.580392
STRN	0.0179353	0.157807
TGM3	0.0179906	0.668612
DDAH2	0.0180557	0.286904
PLA2G12A	0.0180699	-0.254384
UQCC3	0.0181218	-0.607483
RAB5C	0.0181229	0.277077
WWP2	0.0181451	0.395942
TXNIP	0.0181451	0.359352
TRMT12	0.0181451	-0.227137
EDC3	0.0181741	0.359875
PKIA	0.0182277	-0.439523
TMEM185B	0.0182339	0.366705
LSM8	0.0182339	-0.341798
IVD	0.0182592	0.373411
THUMPD3	0.0182679	-0.272238
SLC16A3	0.0182723	0.356367
TRIM41	0.0183097	0.246753
ASB6	0.0183275	0.322919
COMMD10	0.0183558	-0.355252
DTX2	0.0183558	0.507609
MLF2	0.0183803	0.311405
SACS	0.0184365	-0.416138
TCF12	0.0184569	-0.309381
UHRF2	0.0184569	-0.292293
RPP30	0.0184743	-0.318149
PRKCSH	0.0184743	0.38024
GCLM	0.0185033	0.244418
CDC40	0.0185033	-0.16891
FAM172A	0.0185472	0.268308
MZB1	0.0185503	-0.943881
SUCO	0.0185707	-0.24678
SRPRB	0.0185826	-0.387767
MTAP	0.0186848	-0.347892
HMGN3	0.0186848	-0.369536
MEST	0.0187556	-0.313357
PHF21A	0.0187785	0.404526
PADI2	0.018841	0.652488
HK3	0.018841	0.337571
CRIM1	0.0188644	0.299078
RFC1	0.0188779	-0.2366
DGAT1	0.0189239	0.377317
SHQ1	0.019005	-0.397849
TPPP3	0.0190327	-1.02554
ERBB2	0.0190788	0.547159
SYNJ2	0.0191057	0.30408
NUDT16	0.0191089	0.628795
ELL2	0.0191228	0.304856
RIPK3	0.01917	0.381668
SEPHS2	0.019187	0.319348
RANBP3	0.0192656	0.241187
FBXW7	0.0192922	-0.24237
HIRA	0.0193317	0.220978
CSAD	0.0193603	0.548268
SEC61A1	0.0193603	-0.282485
CLCN3	0.0193691	-0.215515
TLE3	0.0193957	0.53642
MRPL48	0.0194121	-0.582258
KLHL2	0.0194121	0.486187
FAM76A	0.0194121	-0.288897
NUP43	0.0194121	-0.246894
SNN	0.019469	0.308077
CCNB1IP1	0.0194827	-0.438012
CCDC174	0.0194827	0.255005
IDH3A	0.0194947	-0.366684
TEF	0.0194953	-0.685856
AHNAK	0.0195203	-0.664492
PLRG1	0.0195678	-0.280585
PLK4	0.0195831	-0.597798
ARHGAP31	0.0196007	-0.512054
C1orf21	0.0196306	0.539376
SUSD6	0.0196368	0.601461
CCT2	0.0199256	-0.376388
ATP2A3	0.0199552	0.471782
CSNK2A1	0.0199552	-0.180139
PLOD1	0.0199615	0.316345
LRRC8C	0.0199626	-0.416103
SERINC3	0.020015	0.207639
SYTL1	0.0200534	0.295089
CNOT10	0.0201238	-0.188137
GNAI2	0.0201238	0.333482
ATP10D	0.0201238	-0.277011
VMA21	0.0201462	-0.290014
TAF4B	0.0202085	-0.311901
UBE2E1	0.0202526	-0.345924
HERC3	0.0203465	0.308467
NAP1L5	0.0203638	0.486069
HLA-DQB1	0.0203638	-0.41378
RPAP3	0.0204042	-0.217574
ZC2HC1A	0.0204401	-0.589129
MAP1LC3A	0.0204713	0.627459
CAMP	0.0204713	0.684836
ARL2BP	0.0204998	-0.255036
TP53RK	0.0205073	-0.319983
TGFA	0.0206027	0.538342
CLN5	0.0206027	-0.267406
LEO1	0.0206175	-0.246938
SOWAHC	0.0206469	-0.413222
SPNS3	0.0206824	-0.561104
GAB3	0.0206937	0.215874
CHCHD3	0.0207269	-0.303007
UNKL	0.0207877	0.422299
HSPA9	0.0207877	-0.385239
UBXN8	0.020814	-0.55062
PHB	0.0208406	-0.269815
ARHGAP9	0.0208664	0.40799
MFSD10	0.0209319	0.312379
TRAT1	0.0209319	-0.5575
TMEM204	0.0209319	-0.751465
PJA1	0.0210606	-0.330944
CMIP	0.0210803	0.580278
HARS2	0.0212355	0.323607
TNK2	0.0212619	0.339412
SH3BP5L	0.0212945	0.287461
TUBG1	0.0213729	-0.635648
TREML2	0.0213729	0.440546
IKZF5	0.0214979	0.296208
SDF4	0.0214982	0.266251
MFSD1	0.0215716	-0.206337
ITGA6	0.0215716	-0.274186
TMEM115	0.0215716	0.376787
FBXO17	0.0215716	0.804142
PLSCR1	0.0215716	0.571815
CTNNA1	0.0216671	-0.196194
ZXDC	0.0216883	0.21998
RALGDS	0.0216883	0.319553
NRBP1	0.0217583	0.232389
DOCK11	0.0217737	-0.145057
VHL	0.0217737	-0.168151
DHRS4L2	0.0217737	-0.424525
COMMD3	0.0217737	-0.359532
TMED10	0.0217765	-0.24499
SMARCA5	0.0217895	-0.218414
ANKLE2	0.0217895	-0.159549
RAB3GAP1	0.0218185	-0.195516
DNA2	0.0218185	-0.332993
CNNM4	0.0218185	0.394365
CLK3	0.0218314	0.27243
POLR1E	0.0218314	-0.33177
GREB1L	0.0218501	0.929007
SLC9A7	0.0219113	-0.237057
TBC1D4	0.0219653	-0.483998
RPSA	0.0220343	-0.528881
P2RX1	0.0220544	0.372594
NDUFC2	0.0220572	-0.274745
KCTD3	0.0220572	-0.545852
RECQL	0.0220588	-0.280042
TAOK2	0.0220667	0.247484
CXCR2	0.0220787	0.627452
SNX6	0.0221172	-0.207684
CREB1	0.0222276	-0.149155
STAC3	0.0222291	-0.433531
PAXBP1	0.0222291	-0.299481
CPD	0.0222333	0.508813
PLCH2	0.0222563	0.421132
S1PR5	0.0223367	0.639655
SSBP1	0.0224247	-0.376092
VCAN	0.0224455	-0.678465
SESN1	0.0225357	0.285901
SHKBP1	0.0225357	0.406043
ZC3HAV1	0.0225357	0.229465
DCAF13	0.0225357	-0.362296
RP9	0.0225556	-0.523836
CCT7	0.0226314	-0.312017
ATRN	0.0226314	-0.30752
MSRB1	0.0228912	0.387285
ISCA2	0.0228912	-0.254291
NNT	0.0229009	-0.298694
SH3GL1	0.0229415	0.308221
CAMKK2	0.0230696	0.396098
CACNA1E	0.0231721	0.668305
RABGAP1L	0.0232348	-0.210114
KANK1	0.0232348	-0.392503
GPD1L	0.0232976	-0.211781
SLA2	0.0233402	0.317256
MATR3	0.0233796	-0.332108
TGFBR3	0.0234606	0.480384
MTHFS	0.0234755	0.685103
SLC29A1	0.0234782	-0.941176
LRP1	0.0235179	-0.71309
ZDHHC9	0.0235209	-0.731144
PPP6R3	0.0235568	-0.152214
ZBTB14	0.0235754	-0.276728
ABCA5	0.0235889	0.330092
GFI1	0.0235977	0.41997
FKBP9	0.0236039	0.732247
SAP130	0.0236039	0.29094
MYH9	0.0236541	0.440142
MRRF	0.0236617	-0.510095
MS4A7	0.023802	-0.502357
TRAPPC5	0.023802	-0.386299
LTB	0.0238337	-0.387495
RASGRF2	0.0239102	-0.460159
PRUNE2	0.02399	0.92075
N6AMT1	0.02399	-0.862413
RFC4	0.0240085	-0.581737
JUNB	0.024027	0.344137
HEATR1	0.024041	-0.341855
CIAO1	0.0240539	-0.131054
ARNTL	0.0240694	0.179291
EDF1	0.0240694	-0.271825
GPATCH11	0.0240694	-0.261677
ASB13	0.0240694	-0.480512
EDEM3	0.0240779	-0.152665
ABR	0.0240889	0.425528
THOC1	0.0240889	-0.33784
LIN52	0.0240889	-0.330119
B3GAT1	0.0241686	0.785948
ECI2	0.0242195	-0.562389
ASCC3	0.0242195	-0.391151
PCBP1	0.0243149	0.367272
HBS1L	0.0243817	-0.23907
ERCC6L	0.0243817	-0.53472
NIT1	0.024488	0.298232
ACP6	0.0245123	0.472176
ZNF740	0.024592	-0.235266
MGAM	0.0246043	0.70313
ZPR1	0.024657	-0.306955
CCDC57	0.0247005	0.298617
RXRB	0.0247028	0.332192
GPR65	0.0247028	0.228429
PGAM2	0.0247028	0.518172
ZNF263	0.0247028	-0.294884
CR1	0.0247111	0.480364
SIVA1	0.0247144	-0.329315
RAD51AP1	0.0247144	-0.687654
UQCR10	0.0247144	-0.26781
DHODH	0.0247144	-0.518975
RSBN1	0.0247144	0.235223
ERF	0.0247144	0.511587
MFSD9	0.0247734	0.384283
RPS29	0.0247734	-0.562326
ASPRV1	0.0247842	0.564689
UBE4A	0.0248345	-0.125158
TPT1	0.0248389	-0.487037
LENG8	0.0248389	0.482979
TLR4	0.0249886	0.43005
EXOSC1	0.0249886	-0.239117
RBM3	0.0249886	-0.317007
INPP5D	0.0249991	0.321318
ADH5	0.0250055	-0.352089
TNFAIP8	0.0250264	-0.283365
WRN	0.025078	-0.248298
ACVR2B	0.0250814	-0.393044
SP110	0.0250844	0.424003
COX7A2L	0.025146	-0.287613
TIMMDC1	0.0251482	-0.249186
LRP10	0.0251482	0.74607
ZFPL1	0.0251482	0.447326
SLC44A2	0.0251903	0.554765
CDC23	0.0252026	-0.518735
BAG2	0.0253028	-0.589812
MRPS18B	0.0253138	-0.385906
ALG2	0.0253138	-0.273948
PIGC	0.0253686	-0.205678
TTC7A	0.025387	-0.309343
NANP	0.025395	-0.56672
PRKAR2B	0.0254895	-0.342508
PDIA6	0.0255022	-0.345473
NAGPA	0.0255022	-0.3524
ZBP1	0.0255022	0.37674
CCDC50	0.0255022	-0.372991
NAA20	0.0256295	-0.295116
EEF1D	0.0256527	-0.318398
ARPIN	0.0257174	-0.486394
HAVCR2	0.0257544	0.365958
ZFAND3	0.0258501	0.313348
SRD5A1	0.0259247	-0.356745
RPS28	0.0260152	-0.471776
ZBTB11	0.0260864	-0.196616
RANBP9	0.0260864	-0.218007
CTSO	0.0261117	-0.334835
PITPNA	0.0261117	0.330641
RBBP4	0.0261607	-0.202192
MKNK2	0.0262703	0.368044
TBC1D13	0.0262703	0.39275
PCMTD1	0.0263027	-0.208275
KCTD2	0.0263027	0.264616
CKAP5	0.0263066	-0.256284
AGMAT	0.0263351	-0.518619
PIK3R6	0.0263351	-0.620099
RNASET2	0.0263938	-0.234332
PRIM1	0.026486	-0.349147
CLEC12A	0.0264876	-0.3297
MRPS22	0.0264876	-0.287652
MRPL51	0.0264876	-0.314905
ZNHIT3	0.0264876	-0.249778
UFL1	0.0264896	-0.288027
GLO1	0.0265271	-0.343661
AICDA	0.0265304	0.760661
PTER	0.0265304	-0.312326
IL6ST	0.0265304	-0.315366
SEC22C	0.0265304	-0.209919
GFM1	0.0265372	-0.305603
DCTN6	0.0265647	0.303371
NOL4L	0.0265943	0.340927
SDHAF1	0.0266242	-0.396173
LRRC59	0.0266343	-0.211342
NT5C3A	0.0266372	-0.247687
LMBRD2	0.026662	-0.210092
GTF3A	0.0266702	-0.283125
MYO9B	0.0267131	0.418466
FBP1	0.0268004	-0.31232
GSTO1	0.0268383	-0.256027
PNKP	0.0268507	0.302764
MXD3	0.0269879	0.529279
KIF1C	0.0269879	0.340346
POLK	0.0269879	-0.241198
AREL1	0.026994	0.205947
CD14	0.0270447	-0.430128
RALGPS1	0.0272132	0.274287
PXN	0.0272441	0.556794
ITGA1	0.0272702	0.537472
DARS2	0.0272707	-0.275034
IRF2BPL	0.0272707	0.474983
NEK3	0.0272707	-0.484197
NDUFA6	0.0272707	-0.322593
FBXL16	0.0272707	-0.823377
DNLZ	0.0273017	-0.604808
ABCD2	0.0273221	-0.541331
MGRN1	0.0273221	0.635949
NAP1L4	0.0273221	-0.230114
TADA1	0.0273221	-0.381909
SUGP1	0.02747	0.297485
ACADVL	0.027503	-0.183045
PLCB2	0.0275597	0.451321
ZNF644	0.0276265	-0.302452
EIF3K	0.0276368	-0.308093
SRP9	0.0276466	-0.311896
INSIG2	0.0277128	0.214271
GRAP	0.0277411	-0.459027
BACE2	0.0277669	-0.340857
ELMO2	0.0278382	0.306626
POGLUT1	0.0278511	-0.29876
NXPE3	0.0278732	0.263355
KIAA0319L	0.0278766	0.550328
MPHOSPH9	0.0278802	-0.273492
CFD	0.0281101	-0.469265
MRPL3	0.0281789	-0.343119
THYN1	0.0282016	-0.278496
FDFT1	0.0282096	-0.149525
STAT3	0.0282108	0.308472
ZDHHC20	0.0283239	-0.247448
ADAM8	0.0283239	0.369659
DYNLRB1	0.0283443	0.32181
DHX32	0.0283443	-0.333272
PCIF1	0.028354	0.380274
TRA2A	0.0283634	0.204881
FASTKD1	0.0283651	-0.272161
C3orf38	0.0283651	-0.235821
GSK3B	0.028377	0.22876
URGCP	0.0283987	-0.374037
TGFB1	0.0285985	0.633026
KCTD6	0.0286404	-0.574938
LTN1	0.0286404	-0.196454
ZNF593	0.0286675	-0.766235
CUL1	0.0286935	-0.340351
MSN	0.0288131	0.511706
IL27RA	0.0288567	-0.363567
LIAS	0.0288583	-0.296309
SGPL1	0.0288583	0.202503
ANXA1	0.0288583	-0.3662
ANKZF1	0.0288583	0.237542
ATPAF2	0.0288583	-0.52012
IGFLR1	0.0289547	0.270031
HDAC11	0.0289585	-0.393712
XPNPEP1	0.0289893	-0.243226
PRKD2	0.029014	0.317248
PIK3CG	0.0290614	0.127876
MRPS17	0.0290614	-0.698323
IRF2	0.0291106	0.359627
EMC7	0.0291286	0.218907
HELQ	0.0291308	-0.222652
SLC2A6	0.0291728	-0.436484
PNPLA2	0.0291728	0.529757
HSPA1B	0.0292465	-0.531235
KDM5C	0.0293337	0.240266
BCR	0.0293337	0.305909
RPS2	0.0293829	-0.481373
SAE1	0.0293847	-0.301334
PPID	0.0293961	0.290222
SIRT7	0.0294073	0.247306
INTS8	0.0294155	-0.183875
DTYMK	0.029464	-0.482292
FAR1	0.0295191	0.230349
SSR1	0.0295667	-0.174133
VDR	0.029605	0.52433
ELP2	0.0296311	-0.320616
PSMG3	0.0296311	-0.327156
WDR36	0.0296745	-0.369811
PRPH2	0.0297047	-0.81291
TTC9C	0.0297355	-0.243206
PPP1R12A	0.0299064	0.190375
EML3	0.0299364	0.265863
OGDH	0.0299407	0.322627
ARHGEF6	0.0299407	-0.162326
MSL1	0.0299407	0.326124
GPR27	0.0299407	0.63585
MAP4K2	0.0299407	0.35771
ABI3	0.0299407	0.431561
BAX	0.0299411	0.259569
NFKBIZ	0.0299411	0.26724
ATP8B2	0.0299777	-0.447027
PDCD6	0.0300127	-0.200061
TRABD	0.0300556	0.370898
TGFBR1	0.0300676	0.164377
CTNS	0.0300813	-0.206046
CNOT4	0.0301026	0.240809
MRPL45	0.0301026	-0.509206
MRPS14	0.0301026	-0.261129
ATF5	0.0301026	-0.840555
ATP1B1	0.0301026	-0.62301
ATP6V1C1	0.0301026	0.199587
PRKCD	0.0301026	0.490298
CLEC7A	0.0301206	-0.257296
OAS1	0.0302119	-0.661872
LTBP2	0.0302222	0.344511
SMAD5	0.0302522	-0.215204
PPP1R3B	0.0302578	0.378465
ZNF329	0.030368	-0.254499
COL6A3	0.0304026	-0.757038
GTF3C5	0.0304026	-0.21109
CAPN15	0.0304026	0.352707
GCA	0.0304776	0.431838
KIAA1109	0.0305743	0.181615
POLDIP2	0.03059	-0.187934
GPR18	0.0306034	-0.341076
RASGEF1A	0.0306034	0.623825
MRPL27	0.0306034	-0.559112
PANK2	0.0306825	-0.200745
F2RL2	0.0306954	0.531452
BCLAF1	0.0307324	-0.18256
RPS27	0.0308101	-0.539778
GPX4	0.0308479	-0.20876
TAF9	0.0310368	-0.346999
STAU2	0.0311536	0.175471
SPRYD3	0.0311536	0.55183
TFAP4	0.0311937	-0.566262
DDX24	0.0311937	-0.291611
TRAPPC13	0.0312355	-0.294647
UBR7	0.0312355	-0.171496
ARL6	0.0313654	-0.652914
FBXO32	0.0313783	0.301606
TMEM123	0.0313964	-0.407294
[truncated: 1,228 more rows]
