# Supplementary material for: Integrative transcriptomic analysis in human and mouse model of anaphylaxis identifies gene signatures associated with cell movement, migration and neuroinflammatory signalling
Source: Front Immunol. 2022 Dec 8;13:1016165. doi: 10.3389/fimmu.2022.1016165 (PMC9772259; doi:10.3389/fimmu.2022.1016165)
Supplement: Supplementary file 2 [file Table_2.xlsx]

## Sheet: Supplementary Table 2
Supplementary Table 2
Top differentially expressed genes in DBPCFC (POST (+2-4 h)vsBEFORE)
The significance values are colored in green so that the intensity of green color corresponds to a more significant difference. The log fold change values were colored in red for positive values (corresponding to upregulation) and in blue value for negative scores (corresponding to downregulation).
GeneID	adj.P.Val_DBPCFC	logFC_DBPCFC
SLC26A8	0.000755305	2.16811
SEMA7A	0.000755305	-1.11831
PTPRN2	0.00148642	1.2865
LOXHD1	0.00173741	2.05567
SLC7A11	0.00173741	1.11625
CACNA1E	0.0020413	1.67154
SRPK1	0.00210754	1.00398
CA4	0.00219234	2.02816
LAMTOR5	0.00219234	0.951512
ZNF429	0.00219234	1.03967
TCAIM	0.00219234	0.898857
FANCA	0.00251481	0.941534
PTGDR2	0.00251481	-1.88213
NME8	0.00274023	1.3228
APMAP	0.0028949	0.984576
ORM1	0.00301795	2.46151
CNEP1R1	0.00334792	0.792171
ADCY4	0.00346925	1.48739
CAMK1	0.00357046	-1.07494
DDB1	0.0042409	-0.719164
CEP85	0.0042409	-0.806846
BMX	0.0044611	2.46908
IL5RA	0.0045649	-1.60535
HJURP	0.0045649	1.2936
NBAS	0.0045649	-0.700194
CAT	0.0045649	-0.672982
RAB33B	0.0045649	0.781728
LIPA	0.00479271	-0.865747
GMEB1	0.00490469	0.548015
ABHD6	0.00490469	-0.871754
CLEC4D	0.00490469	2.08665
PBLD	0.0052595	0.759386
SEC31A	0.00544384	-0.610055
DAAM2	0.00561444	2.9915
GAB1	0.00564588	0.579581
RAPGEF3	0.00593647	0.964
SV2B	0.00598559	1.02503
CSGALNACT2	0.00598559	0.812996
CLINT1	0.0066018	-0.51147
RAB27A	0.00676336	0.683275
ALMS1	0.00681587	-0.729824
ZNF438	0.00683802	0.955884
USP10	0.00683802	0.823055
FBXO17	0.00683802	1.3415
GAL3ST4	0.00683802	1.12074
PLIN5	0.00699694	1.34231
ZNF324B	0.00699694	-1.02942
CD177	0.00699694	3.03614
TGM3	0.00715949	1.8211
CXCL16	0.0079011	0.961591
FOXRED2	0.00805129	1.07612
PLXNA2	0.00805129	1.21486
TBXA2R	0.00805129	0.964503
KIF3C	0.00809056	1.17899
RDH11	0.00809056	-0.610274
DNTTIP1	0.00809056	0.907081
UBE2B	0.00818037	0.614586
SWSAP1	0.00818037	0.841513
PIGR	0.00818037	1.24981
DNAH17	0.00821944	1.11148
CDC16	0.00821944	-0.554545
KLRG1	0.00821944	-1.05184
RTTN	0.00821944	-0.579519
HECTD1	0.00824014	-0.446748
TUBD1	0.00842015	1.01323
UBE3C	0.0085137	-0.471164
SNORA52	0.0085137	1.21214
PANK3	0.00856577	-0.508633
SDC2	0.00858766	1.31756
ARHGEF6	0.00866203	-0.380621
ASPSCR1	0.00890851	-1.33708
LFNG	0.00890851	-1.02833
PCM1	0.00890851	-0.439339
USP24	0.0089616	-0.588512
CDK5R1	0.0089616	1.36463
LILRA5	0.00913058	0.827741
MSL3	0.00913058	0.642874
ARNTL2	0.00913058	1.02782
MYO9A	0.00913058	-0.635948
NTNG2	0.00913058	1.18991
ANKRD27	0.00913058	-0.323803
OSM	0.00913058	1.27315
KLHL6	0.00915776	-0.425962
LILRA6	0.00929639	1.2264
FKBP9	0.00929639	1.4071
FOS	0.00958356	0.957746
IL1RN	0.00971974	1.10411
MMP9	0.00971974	2.13042
IER5	0.00971974	-0.722275
OPRM1	0.00975214	1.20383
ACSL1	0.00985425	1.29044
MANSC1	0.0101118	1.32439
FAM161A	0.010126	1.31633
VIPR2	0.010126	1.31065
B4GALT5	0.010126	0.932081
KCNH7	0.0102116	1.26157
RILPL1	0.0102116	1.48738
AHCYL2	0.0102116	-0.494995
NOL10	0.0102116	-0.558537
KIAA0825	0.0102883	0.937937
HERC1	0.010297	-0.489833
TBC1D15	0.010297	0.430576
UBLCP1	0.0103565	0.481286
DUSP1	0.0104212	0.965621
SNORD12	0.0104212	1.34267
PFKFB3	0.0104212	1.13917
NLRX1	0.0104212	0.918176
CHP2	0.0104212	1.19955
PDS5A	0.0104212	-0.573059
VNN3	0.0104212	1.02001
NUP155	0.0105837	-0.485423
SNORD89	0.0105837	0.966406
PHLPP1	0.0108154	0.902119
ST3GAL4	0.0108154	0.87813
PRKAR1A	0.0109113	0.331204
PADI4	0.0110729	1.54162
HRH4	0.0110729	-0.865016
GOLGA7	0.0111474	0.450835
PRELP	0.0111474	1.96746
WDR11	0.0111474	-0.706267
PDHA1	0.0111474	-0.602364
CDA	0.0111474	1.4727
PKIB	0.0111474	1.09099
HEATR6	0.0111474	-0.748088
ARMC9	0.0112299	1.22283
EXOC2	0.0112299	-0.53365
CXorf38	0.0112299	0.284681
MAEA	0.0113414	0.614767
NAA25	0.0113818	-0.582743
CERS6	0.0114686	-0.49038
FPR2	0.0115838	0.954475
STEAP2	0.011584	1.17054
AICDA	0.0119004	1.18458
ASRGL1	0.0119004	-0.977788
QPCT	0.0119362	1.21906
MALL	0.0119362	1.13449
WDR7	0.0120416	-0.44888
HSP90AB1	0.0120572	-0.814288
DHX32	0.0121125	-0.818943
LRIG2	0.0121466	-0.488706
WDR33	0.0123989	-0.359328
DOK2	0.0123989	-0.874183
AQP9	0.0123989	0.924136
CD55	0.012428	0.855812
CPEB4	0.0125475	0.477632
NCKAP1L	0.0125475	-0.428163
MGA	0.0125544	-0.625303
DSG2	0.0125707	1.07504
MTRR	0.012598	-0.625966
CSDE1	0.0125994	-0.328788
DSC3	0.0125994	1.09026
TBKBP1	0.0126258	1.09882
LNPEP	0.0126258	-0.517561
BAIAP2	0.0126258	0.964483
SNORA64	0.0126258	1.32479
TYROBP	0.0126771	0.518079
CNOT1	0.0126771	-0.368192
ANO6	0.0127096	-0.481291
KCNJ15	0.0127096	0.976861
REPS1	0.0127096	-0.572754
GREB1	0.0127096	1.18741
HSPA8	0.0127096	-0.938731
DPH3	0.0127096	0.629086
XRCC2	0.0127096	0.939395
KIF18B	0.0127096	1.14369
AFMID	0.0127096	0.962389
PRKAB2	0.0127096	-0.463132
IFITM2	0.0127096	0.937114
EPHB4	0.0127096	1.44335
ANAPC1	0.0127096	-0.591074
MLEC	0.0127355	-0.643883
KIF2A	0.0127499	-0.533857
PCDHB9	0.0127499	0.973158
RABGAP1L	0.012812	-0.428613
OXSM	0.012812	-1.20588
PYGB	0.012812	-0.475977
ATCAY	0.012812	0.843466
QPCTL	0.0128134	0.909837
PAQR5	0.0129179	1.49152
GDPD1	0.0130694	1.00012
CANX	0.0130694	-0.673563
BIRC6	0.0130694	-0.471666
MFSD9	0.0130694	0.717142
CEP350	0.0130694	-0.277478
IFITM3	0.013211	1.2052
CHRNB2	0.013211	0.976771
SPATS2L	0.013211	0.81337
CAMSAP1	0.013211	-0.512989
MYBPC3	0.0132536	1.09197
MAGED2	0.0132536	-0.526282
EXOSC10	0.0133455	-0.554952
ARG1	0.0133984	2.5755
TRPV2	0.0135109	-0.530653
CSNK2A1	0.014024	-0.366825
YTHDC2	0.0141339	-0.508197
ITGA4	0.0141339	-0.854883
CPQ	0.0143214	0.554879
ECHDC3	0.014331	2.39809
ATP2C1	0.0144737	-0.295901
ABCC10	0.0144737	-0.540805
SCAMP4	0.0145314	1.05929
WEE1	0.0146831	-0.740215
GANC	0.014739	-0.426295
MAN2C1	0.0150343	-0.618368
POGK	0.015187	-0.56794
TCTN3	0.0152455	-0.973912
NUP160	0.0152648	-0.479668
IKZF1	0.0152648	-0.482241
ACTR8	0.0153147	-0.408198
PAPLN	0.0153992	0.766912
PRRG4	0.0153992	0.721202
SND1	0.0154133	-0.662158
DENND4A	0.0154398	-0.600376
TTC26	0.0154868	1.4336
HECW2	0.0155263	1.50335
MACF1	0.0155946	-0.85132
TNFAIP6	0.0156162	1.40971
U2AF1	0.0156184	0.573283
KCNJ5	0.0156184	1.21308
NFIL3	0.0156243	0.92254
EFCAB2	0.0158886	0.997622
EFTUD2	0.0159205	-0.547388
PIWIL2	0.0159528	0.93007
IFRD1	0.0160425	0.62165
TEX264	0.0161965	-0.655656
PAXBP1	0.0161965	-0.571505
SHPRH	0.0161965	-0.584698
CIPC	0.0161965	0.388952
L1TD1	0.0162639	1.00062
MBNL1	0.0162639	-0.419122
MPHOSPH9	0.0162639	-0.593761
ABCF2	0.0164772	-0.626168
TTC3	0.0164934	-0.7529
FLNB	0.016518	-0.698309
DYNLT1	0.016518	0.613288
ADCY6	0.016518	0.959936
GSTM3	0.0165808	0.735586
GOSR2	0.0165808	-0.568435
RBMS1	0.0165808	0.337118
IDE	0.0167099	-0.569613
FAM126B	0.0169423	0.644372
DNAJC3	0.0170268	0.41885
BRCA1	0.0170609	0.657647
CYSTM1	0.0170649	1.0324
KDM4C	0.0171196	-0.543261
NR3C2	0.0171196	-0.841196
SPATA9	0.0171196	-1.66591
PDE8A	0.0172662	-0.511402
GLOD4	0.0172867	-0.691849
FOXP4	0.0172867	0.891247
MAP3K4	0.0172867	-0.615515
ORC6	0.0173397	0.828669
BCDIN3D	0.0173397	0.983941
PRMT5	0.017349	0.640826
PUS7	0.017349	-0.749496
MBNL2	0.017349	-0.640222
SELL	0.0175089	0.552641
RALB	0.0175793	0.766358
KCTD7	0.0175937	-0.475828
LRBA	0.0176432	-0.738398
FMN1	0.01774	0.955718
EXTL3	0.01774	0.781614
TDP2	0.0178085	0.513051
NUP133	0.0178792	-0.472101
ANXA3	0.0179001	1.52383
TMCC3	0.0179001	0.879194
IFT22	0.0179565	0.779415
ABHD12B	0.0180662	1.26383
RFC2	0.0181535	0.527189
SHROOM4	0.0181535	1.03543
MSRA	0.0181535	0.886251
CST7	0.0182044	0.960289
MME	0.0182462	1.06008
HLX	0.0182462	1.24407
TSPAN2	0.018251	0.672911
MAP2K6	0.0183236	0.831527
PARVB	0.0183289	-0.804464
POR	0.0183393	0.632536
TRIO	0.0184047	-0.583318
NOL8	0.0184047	-0.501894
RASA3	0.0184486	-0.66059
STK39	0.0184807	-0.665421
CYP4F3	0.0184845	1.05214
PFKL	0.018496	-0.591214
SPG7	0.0185549	-0.373812
TOR1A	0.0185549	0.388826
FLNA	0.0185549	-0.841098
TMEM236	0.0185758	0.884433
ILKAP	0.0186224	-0.648846
MYCT1	0.0187203	-1.04968
VNN1	0.0187791	1.41511
INMT	0.0188132	1.14564
TSHZ3	0.0188132	1.1552
TMX4	0.0188132	0.416015
PRELID2	0.0188173	0.94924
ANKLE2	0.0188173	-0.292725
SGCB	0.0189099	0.62888
DIS3L2	0.0189099	-0.534561
PAIP2	0.0189099	0.358803
FAF1	0.0189099	-0.50303
MYCBP2	0.0189431	-0.539702
RPE	0.0189431	-0.559929
PLIN4	0.0189431	1.01562
C19orf54	0.0189661	1.00438
AIPL1	0.0190292	0.793308
PIM1	0.0190292	-0.617627
YBX1	0.0190292	-0.62555
PTP4A2	0.0190292	-0.403161
TMEM248	0.0190292	-0.287868
ZNF281	0.0190292	0.736239
CIR1	0.0190292	0.598936
ARFGEF3	0.0190292	1.4662
MCOLN2	0.0190292	-0.948108
DYNC1I2	0.0190348	-0.490965
NUP205	0.0190348	-0.694357
PGM1	0.0190435	0.569664
PRR11	0.0190815	0.663222
MOSPD2	0.0190954	0.578207
FLOT1	0.0191514	0.66557
MMS19	0.0191514	-0.537344
HEATR5B	0.0193078	-0.3461
IL18R1	0.0193482	1.55854
EMP3	0.0194158	-0.502625
ARHGEF18	0.0194343	-0.480594
EIF4B	0.0194343	-0.688755
ZSWIM1	0.0195163	0.701212
SVOP	0.0199002	1.11783
MANEAL	0.0202166	1.0392
GPR27	0.0202397	1.15938
SRGAP1	0.0202397	1.48714
CGNL1	0.0202397	0.816419
BAZ1B	0.0202397	-0.538893
DOCK4	0.0202729	1.21261
GBA	0.0202729	0.793013
ELL	0.0202729	0.582094
DOCK9	0.0202871	-0.639465
ALG13	0.0202871	-0.472959
SYAP1	0.0202871	0.598554
EFCAB11	0.0202871	0.698854
TMEM245	0.0202871	-0.600307
AK4	0.0202871	1.03025
GSG1	0.0202871	1.06926
CCDC9	0.0202871	0.729883
NAGPA	0.0203038	-0.746998
TBCK	0.0203167	-0.484908
IKZF2	0.0203167	-0.735825
TCTA	0.0203167	0.543388
ADCY1	0.0203345	1.13615
EIF2AK2	0.020426	0.931424
TMEM38A	0.0204912	0.912573
TTI1	0.0205735	-0.348001
TBC1D30	0.0205735	1.1552
FUCA1	0.0206839	-0.538567
PPP1R3D	0.0207347	0.608293
CHD6	0.0207347	-0.639004
SLC20A1	0.0207347	-0.506138
ITGA6	0.0207798	-0.509948
RAB23	0.0207798	-1.04406
ANKIB1	0.0207798	-0.477082
LMTK2	0.0207871	0.807133
PHTF1	0.0207883	0.826201
HEATR1	0.0207883	-0.63264
ZADH2	0.0207883	-0.399801
EVA1C	0.0207883	-1.03953
ARHGAP11A	0.0208062	0.79082
SYTL3	0.0208062	0.748215
ZBTB25	0.0208062	-0.676555
SDCBP	0.0208062	0.540356
SLC22A4	0.0208062	0.804277
APOL1	0.0208985	0.738317
ERMP1	0.0208985	-0.397602
M6PR	0.0209669	-0.603796
ODC1	0.0209669	-0.575889
IRF8	0.0209875	-0.593722
ZNF706	0.0212035	-0.474956
PRDM5	0.0212035	1.20891
ABCA9	0.0212035	1.43152
LRRC74B	0.0212035	1.37758
CPA3	0.0212035	-1.65161
COG5	0.0213622	-0.331642
KDM1A	0.0213622	-0.609894
SRPRB	0.0213979	-0.797669
ZNF665	0.0213979	0.780435
GALNT6	0.0214074	-0.519878
MTR	0.0214118	-0.569937
HCFC2	0.0214328	-0.634053
ZNF341	0.0214855	0.832813
DNAJA3	0.0214987	-0.57275
STX18	0.0214987	-0.564308
TPP2	0.0214987	-0.69714
DNAL1	0.0214987	1.14165
CCND2	0.0214987	-0.831381
DENND2D	0.0215935	-0.583222
ALDH3A2	0.0215935	-0.653774
BASP1	0.0216162	0.900605
TEC	0.0216186	-0.732155
LSG1	0.0216186	-0.445495
NT5C2	0.0216652	0.456385
SNX5	0.0217441	-0.612824
CLEC4E	0.0218155	1.53239
DENND4C	0.0218155	-0.521106
SUN1	0.0218226	-0.683881
MYO10	0.0218226	0.902984
MRPL13	0.0218226	-1.62234
GRSF1	0.0218226	-0.549012
MYO1G	0.021837	-0.643898
XPO5	0.0219578	-0.565657
SEMA3E	0.0219578	1.20331
CECR2	0.0219578	1.09501
CXADR	0.0220581	1.05981
NFATC2	0.022108	-0.723018
XPO4	0.0223197	-0.652299
SLC7A6	0.0223317	-0.522477
NPL	0.0223317	0.627567
IKBKE	0.0223317	-0.67623
POU2AF1	0.0223317	1.17731
FBXW2	0.0223317	0.298778
BRI3	0.02239	0.794244
TXN	0.02239	0.805615
SYT2	0.02239	1.10093
ASPRV1	0.02239	1.00053
BLOC1S1	0.0224377	0.671775
TRAF5	0.0225219	-0.567619
SKA1	0.0225219	0.858851
ANXA6	0.0225411	-0.841318
THOC3	0.0225593	-0.896258
ABHD4	0.0225593	0.667849
BEST1	0.0226019	0.904744
GPLD1	0.022613	0.684995
CNTRL	0.0226759	-0.439194
GINM1	0.0226878	0.551153
NFX1	0.0227747	-0.350656
RPAIN	0.0227747	-0.546161
CD300LG	0.0227747	0.992837
TCF12	0.0227868	-0.546829
CWC25	0.0227868	0.531605
TMEM45B	0.0227868	0.951952
GABARAPL1	0.0227868	0.676907
SLC11A1	0.0229343	0.85924
LETMD1	0.0229343	-0.435014
RIC8B	0.0229343	-0.654634
TDP1	0.0230264	-0.52242
HPS4	0.0230421	-0.489458
IGF1	0.0230431	1.22716
NRIP3	0.0230525	0.960065
GTF3C3	0.0232195	-0.549405
HEXA	0.0232255	-0.469518
ASCC3	0.0232428	-0.713185
NEK5	0.0232428	1.08588
ENO1	0.023276	-0.617947
ALG1L2	0.0232914	1.35293
CCR3	0.0233196	-0.66063
ST6GALNAC3	0.0233196	1.3269
KCTD15	0.0233196	-0.79045
BORA	0.0233196	-0.638509
TTF2	0.0233196	-0.816694
FPR1	0.0234092	0.703338
RAB21	0.0234092	0.366487
SMAD2	0.0234092	-0.27863
PREP	0.0234092	-0.652244
QSER1	0.0234202	-0.529012
CHCHD3	0.0234202	-0.601889
ITGB1	0.0234206	-0.613223
SIPA1L2	0.0234206	1.17152
GRM6	0.0234206	0.913994
CLASP2	0.0234206	-0.440008
MGAT4B	0.0234206	-0.398271
FGD2	0.0234206	-0.619205
LACC1	0.0234206	-1.07692
VPS13C	0.0234206	-0.751368
GLUD1	0.0234206	-0.589503
NRXN3	0.0234206	1.22432
ATP10D	0.0234206	-0.490015
RUFY3	0.0234206	-0.595044
SOS2	0.0234206	0.57756
CHSY1	0.0234206	0.65807
C9orf64	0.0234396	0.518677
HAUS4	0.0234396	0.829925
PTCD3	0.0234831	-0.648811
TMEM120A	0.0234959	0.847584
IRS2	0.0234959	1.3991
ATP13A3	0.0235543	-0.397102
ECSIT	0.0235647	-0.793971
AGPS	0.0235917	-0.523338
CREBL2	0.0235917	-0.563752
TREML4	0.023631	1.16889
PFKP	0.023639	-0.649507
POLR3H	0.0236414	-0.637637
NUDCD3	0.0237685	-0.546284
CALM1	0.0237685	-0.425396
BIVM	0.0237685	0.927409
PLAUR	0.0237685	0.729127
GRAP	0.0237685	-0.827071
RPGRIP1	0.0237685	0.946518
EIF3B	0.0239644	-0.534337
RBBP4	0.0240342	-0.362459
SLC28A2	0.0240731	1.20614
ZDHHC4	0.0241101	-0.603293
MGAM	0.0241386	1.15836
CKAP5	0.0241386	-0.512423
EML4	0.0241511	-0.455611
TAMM41	0.0241732	-0.696201
SLC40A1	0.0241732	0.456201
ITPR1	0.0241732	-0.431047
TLR4	0.0244111	0.768083
PAN2	0.0244582	-0.507116
ERLIN1	0.0244842	1.28543
TG	0.0244842	1.01685
DNAJB5	0.0244842	1.04402
AGPAT3	0.0244842	-0.540635
ELAVL1	0.0244877	-0.42684
P2RX5-TAX1BP3	0.0244877	0.688466
THADA	0.0244882	-0.333772
FNDC3A	0.0245125	0.349413
RAB36	0.0246059	0.830903
NUP93	0.0246364	-0.409081
MSRB2	0.024688	1.00365
ENO2	0.0247057	-0.722113
XRCC4	0.0247057	0.875889
JMJD6	0.0247057	0.483327
ZKSCAN8	0.0248176	-0.441628
PTDSS1	0.0249346	-0.550999
DYRK2	0.0249789	-0.779592
NMT1	0.0249789	-0.310131
CHMP2A	0.0250859	0.594938
MLLT10	0.0250955	-0.290105
GPR35	0.0250955	-1.35524
LRPPRC	0.0250955	-0.698452
TXLNA	0.0250955	-0.533206
TMUB2	0.0250955	0.634684
DSEL	0.0250955	0.921236
KREMEN1	0.0250955	0.966616
SERPINB1	0.0250955	0.481898
MTFMT	0.0251289	0.677994
IL18RAP	0.0251462	1.18129
CACUL1	0.0253188	0.356611
AMN1	0.0253188	0.732279
PHC2	0.0253657	1.1031
LGMN	0.0253657	0.741301
CAPRIN2	0.0253731	-0.515227
NDEL1	0.0254197	0.587435
KMT2A	0.0254197	-0.700512
NEDD4L	0.025435	0.702839
MSRB1	0.0255238	0.675546
NACA	0.0255238	-0.660716
RAPGEF2	0.0255238	0.478327
EIF2B5	0.0255238	-0.490392
DDX24	0.0255706	-0.54833
RANBP2	0.02559	-0.362016
SFTPB	0.0256349	1.57504
ILVBL	0.0256349	-0.808554
ELP2	0.0256708	-0.601031
ZNF487	0.0256708	0.909504
BCL10	0.0257061	0.47458
AACS	0.0257061	-0.542567
RBP7	0.0257105	1.19904
ANGEL1	0.0257105	-0.71806
NCBP1	0.0257105	-0.412149
SNIP1	0.0257105	0.324708
CAV2	0.0258636	0.851893
SLC10A7	0.0258636	-0.603236
S100A11	0.0258636	1.09223
TBC1D14	0.0259027	0.600667
KDM5A	0.0259136	-0.185384
ZBP1	0.0261635	0.685011
PIAS1	0.0262116	0.329807
ZNF839	0.0262525	0.385601
STK25	0.0263157	-0.53435
CWF19L2	0.0263157	-0.452626
CDK6	0.0263238	-0.671892
SPTAN1	0.0263238	-0.703987
PGM3	0.0263774	-0.486016
TMEM71	0.0263774	0.532609
MLF2	0.0264085	0.505738
ISG20L2	0.0264597	0.462408
ATP2A2	0.0265172	-0.521574
ATRN	0.0265412	-0.54186
BRWD1	0.0265499	-0.429231
STRBP	0.0265499	-0.530367
APBA2	0.0265499	-0.548946
EEF2	0.0265499	-0.818778
TTC17	0.0265744	-0.351995
BTAF1	0.0265744	-0.435574
SRSF1	0.0265914	-0.400783
ATP9B	0.0266073	-0.423931
HAL	0.0266073	0.967629
FAM71F2	0.0266073	0.800336
KBTBD12	0.0266073	0.821712
GFER	0.0266073	-0.88839
ANKH	0.0266357	-0.447746
METTL3	0.0267711	-0.438172
CBS	0.0269615	1.31753
TFRC	0.0269779	-0.600048
DOCK10	0.0269779	-0.857779
PREPL	0.0269892	-0.421326
HMGA2	0.027004	1.09436
DMC1	0.027004	0.655016
ELF2	0.0270109	0.473539
PDZD8	0.0270109	0.45782
PGLYRP1	0.0270364	1.67722
TUFT1	0.0271184	0.729773
KBTBD7	0.0271184	0.83597
SON	0.027134	-0.399932
GAS2L3	0.027134	0.814077
GPR141	0.027134	1.11288
THUMPD3	0.027134	-0.411869
TAF5L	0.027134	-0.483456
SLC5A3	0.027134	-0.620897
SEC61A1	0.0271633	-0.500007
ICAM2	0.0271787	-0.68215
YPEL5	0.0271787	0.349138
ZNF691	0.0272031	-0.651811
C19orf71	0.0272031	-1.20657
AGA	0.0272117	-0.603701
KLHL30	0.027259	1.36922
FAM83B	0.0272813	1.32385
FRYL	0.0273129	-0.303218
RHOBTB2	0.0274093	-0.653691
KANSL3	0.0274485	-0.53238
INO80	0.0274515	-0.356632
CLP1	0.0275412	0.464632
NVL	0.0276177	-0.532512
CADM4	0.0277431	1.09692
ZBTB11	0.0277658	-0.356613
SFPQ	0.0277658	-0.43412
RAP1GDS1	0.0277734	-0.484005
BBS2	0.027794	-0.449251
KANSL2	0.027794	-0.435857
STRADB	0.027794	-0.654923
MAPK3	0.027794	0.711253
MAPK14	0.027794	0.490794
MPRIP	0.027794	-0.565699
PDP2	0.027794	0.787038
NDUFA7	0.027794	-0.654375
LANCL1	0.027794	-0.613562
MACC1	0.027794	0.862235
ALOX5AP	0.027794	0.961603
ZBTB42	0.0279717	-1.05119
WNK3	0.0279717	0.824268
ILF3	0.0279808	-0.718536
ABLIM1	0.0279808	-0.723854
ACBD4	0.0280357	0.671145
EIF3D	0.0280794	-0.544556
PHKB	0.0280904	-0.244443
GLIPR2	0.0280904	0.335883
MDN1	0.0280904	-0.687767
AAMP	0.0280904	-0.533397
OSBPL2	0.0281246	0.494676
NMNAT1	0.0281246	0.571373
RFTN1	0.0281664	-0.629054
KNTC1	0.0281932	-0.434711
DDHD1	0.0281932	-0.535687
TMTC1	0.0281932	0.765472
KLB	0.0281932	0.660641
THUMPD1	0.028206	-0.543614
ANO10	0.028206	0.685261
PYGL	0.028206	0.785506
TMEM241	0.028206	1.13868
THEM6	0.028206	-0.912063
TANGO6	0.0282509	-0.582167
IL1R2	0.0282509	1.57462
ZMYND11	0.0283111	-0.631689
NWD1	0.0283528	0.853567
TREM1	0.0283528	0.711893
ZSCAN25	0.0283528	-0.295465
DDHD2	0.0284361	-0.561713
HP1BP3	0.0284948	-0.299593
NDST1	0.028499	0.886222
CNBD2	0.028499	0.964071
BDP1	0.0287593	-0.502265
DAND5	0.0288125	1.2545
ZC3H7B	0.0288125	-0.628197
C10orf88	0.0288125	-0.618998
SYNE1	0.0288125	-0.542705
GPD1L	0.0288125	-0.385634
UTRN	0.0288432	-0.526975
GALT	0.0288432	-0.624603
IARS2	0.028864	-0.4971
CCDC93	0.0288962	-0.23999
EIF4G2	0.0288962	-0.332779
CD9	0.0289838	-0.549393
TPGS2	0.0291418	-0.428133
DDX10	0.0291421	-0.5876
CRYL1	0.0291993	-0.615331
TRIM39	0.0292508	0.492134
TUBB6	0.0293638	-0.863259
CUL4A	0.0293748	-0.454353
B3GALT6	0.0294127	-0.600886
IL1R1	0.0294127	1.21994
BMS1	0.0294771	-0.649706
SEC14L4	0.0294771	0.71646
ADAM9	0.0294771	0.513602
SLC25A38	0.0294771	-0.451676
ZNF460	0.0294771	-0.443505
MYH10	0.0296423	0.498196
CABP4	0.0296423	0.814681
PSPH	0.0296423	0.756328
TTC21B	0.0296423	-0.475729
ATR	0.0297332	-0.537569
TYW1	0.0297332	-0.485514
POLA1	0.0297332	-0.61813
BTK	0.0297332	-0.319087
MPV17L	0.0297332	1.26839
EIF2AK3	0.0297332	-0.577995
UPK1B	0.0297962	0.709477
ARMC7	0.0298027	0.507962
PRDX1	0.0298726	-0.697557
IPO5	0.0298726	-0.679025
ARMC6	0.0298726	-0.493132
LBR	0.0298726	0.484112
CRISPLD2	0.0300136	0.987813
SNORA68	0.0300659	0.940706
CCDC71L	0.0300786	0.693995
N4BP2	0.0302906	-0.48975
TANC2	0.0304889	0.738937
CMBL	0.0304992	0.735805
CSE1L	0.030625	-0.47931
CCDC14	0.030625	-0.528225
PITRM1	0.0307066	-0.440089
ARSA	0.0307066	0.741657
NR6A1	0.0307066	0.949852
ITIH5	0.0307066	0.891707
AGK	0.0307066	-0.609399
THBD	0.0307066	0.84173
SLC35F1	0.0307066	1.10078
MFAP5	0.0307346	0.802308
XPOT	0.0308337	-0.484737
EIF3L	0.0309461	-0.675581
ESYT1	0.0309461	-0.857291
MAN2A1	0.0309461	-0.368286
LY96	0.0309479	1.17852
NIPAL2	0.0309503	-0.718509
CHMP1B	0.0309974	0.268903
AHNAK	0.0310753	-1.12296
PBRM1	0.0310753	-0.393365
HDGF	0.031245	-0.47943
AFG3L2	0.031245	-0.516119
SAMD3	0.0313065	-0.822952
VCPKMT	0.0313599	0.541243
CD84	0.0313599	-0.421775
ANAPC5	0.0313768	-0.450324
GUCD1	0.0313768	-0.489875
USP35	0.0313768	0.610994
IRF2BP2	0.0313768	-0.543724
TTC37	0.0313768	-0.669494
WDR81	0.0313991	-0.577734
SMG6	0.0313991	-0.396608
NEK8	0.0313991	0.842057
BCL6	0.0313991	0.957063
NSUN6	0.0313991	-0.550328
FNIP1	0.0313991	0.359109
ZMYM4	0.0314143	-0.419439
OXNAD1	0.0314525	-0.652396
PHACTR1	0.0314525	1.10833
AKIRIN2	0.0315158	0.666552
FGD4	0.0315511	0.869731
DMXL1	0.0316449	-0.408563
INPP5B	0.0316607	-0.325456
PKNOX1	0.0317118	0.474697
CCT3	0.0317145	-0.698507
RNF144B	0.0317168	0.720879
TRIP12	0.0317168	-0.177778
PTPN14	0.0317168	0.850833
GRTP1	0.0317294	0.789707
GSPT1	0.0317294	-0.605623
FAM217B	0.0317451	0.375
ZNF395	0.03177	-0.938556
URB1	0.0317707	-0.502423
OCLN	0.0317773	0.602616
LIN7A	0.0318108	0.938278
ITGAV	0.0318699	-0.416329
ASPH	0.0319566	0.958592
SPTBN1	0.032017	-0.690377
WDR75	0.032017	-0.676432
RRP1B	0.032017	-0.674431
DDX21	0.032017	-0.645167
BCL2A1	0.0320456	1.23172
FAM168B	0.0322585	-0.289788
IDH3B	0.0324035	-0.395018
RASSF1	0.0324529	-0.504821
ATG2A	0.0326862	0.951013
DHX9	0.0326924	-0.415516
NNT	0.0327096	-0.517385
COG3	0.0327485	-0.301901
UBE2Q2	0.0327537	-0.642297
HLCS	0.0328396	-0.64103
HERC2	0.0328836	-0.586504
AXL	0.0328836	0.770553
EMP2	0.0328836	0.714325
UPRT	0.0328836	-0.597488
C17orf75	0.0328836	0.643291
GRAP2	0.0330141	-0.561951
USP49	0.0330141	0.470546
MLH3	0.0330141	-0.46723
ADH5	0.0330141	-0.645714
F13A1	0.0330141	-0.561939
PDXDC1	0.0331058	-0.499435
ZFYVE19	0.0331218	-0.487775
TNFSF13B	0.0331218	0.782529
SEMA4F	0.0331218	0.608638
C3orf62	0.0331218	0.621299
ENTPD6	0.0331218	-0.635061
FBXL18	0.0332667	0.725114
ITPR2	0.0333488	-0.267177
MREG	0.0333488	0.563084
UHRF1BP1	0.0334258	-0.431383
ZNF451	0.0334737	-0.394462
SERPINB6	0.0335625	-0.436598
USP37	0.0335976	-0.435908
PIKFYVE	0.0336826	-0.232692
GIMAP6	0.033836	-0.727183
OTUD4	0.0338478	-0.460839
KLHL2	0.0338872	0.776827
UHMK1	0.0339138	-0.456455
HEMK1	0.0339535	-0.545916
CHD9	0.0339761	-0.370389
RPL18	0.0339761	-0.81541
CKAP4	0.0339861	0.852229
DOCK11	0.0340707	-0.235957
NKTR	0.0340707	-0.498662
UBR1	0.0341965	-0.372199
PRDX6	0.0342006	-0.543683
CALR	0.0342355	-0.75159
SUSD1	0.0342374	-0.481581
APPL1	0.0342374	-0.500331
MLX	0.0342533	0.49996
BNIPL	0.0343197	0.836558
ARIH2	0.0343226	-0.343154
PEPD	0.0346079	-0.609852
TMEM106A	0.0346079	0.631254
ICE2	0.0346288	-0.519941
BBS9	0.0346288	-0.489428
PUM1	0.034805	-0.411541
MAF1	0.0348675	-0.452145
CYB5R3	0.0349052	0.760028
PRKD3	0.034919	-0.377529
FAM98B	0.0350617	-0.583335
NOMO1	0.0350617	-0.584975
MCTP2	0.0350992	0.497953
LPXN	0.035169	-0.508702
DRAM1	0.035169	0.587154
FAM227A	0.035169	0.826289
ZNF121	0.035169	-0.530677
KLF13	0.035169	-0.304085
ATG101	0.035292	-0.599065
XPNPEP1	0.0355681	-0.428043
XPO1	0.0355681	-0.427023
KCNA3	0.0355792	-0.697633
ELAC2	0.0355792	-0.621715
MPZL3	0.0356223	0.589851
ZBTB14	0.0356223	-0.474118
KLHL42	0.0356434	-0.521106
NMI	0.0357466	0.602888
PARG	0.0357986	-0.380731
S1PR2	0.0357986	0.814644
CTBS	0.0357986	0.494565
XYLT2	0.0357989	-0.489937
MOGS	0.0358683	-0.498405
ARHGAP10	0.0358683	-0.931732
CD81	0.0358683	-0.76949
FRAT2	0.0359099	0.591246
MAP1LC3A	0.0359215	0.953345
TAF8	0.0359534	0.479079
HSPA9	0.0359534	-0.661708
LMNB1	0.0359813	0.753913
ITGB7	0.0359907	-0.909057
PHYHD1	0.0359907	1.25809
WRNIP1	0.0361122	-0.389376
CAPRIN1	0.0361122	-0.348185
PPP3CC	0.0361122	-0.642352
ZNF337	0.0361346	-0.556645
FBLN1	0.0361553	0.462523
MSRB3	0.0361773	0.805842
SSRP1	0.0361773	-0.623355
CCDC50	0.0362821	-0.599126
PPFIBP1	0.036344	0.758383
TMEM185B	0.036344	0.526375
PRPF4B	0.036344	-0.422323
PHF6	0.0364192	-0.479919
SESN3	0.0364192	-0.485864
SLC14A2	0.0364192	0.8089
RABEP1	0.0364192	-0.352867
CSRNP1	0.0364251	0.6988
ACACA	0.036507	-0.474485
FAM126A	0.036507	-0.442107
REV1	0.0365467	-0.312955
TMEM140	0.0365638	0.503946
ACP6	0.0366112	0.698382
TMEM116	0.0367172	-1.0375
TRNT1	0.0367172	-0.45924
IKBKB	0.0367443	-0.287329
MCCC1	0.0367742	-0.487553
GTF2H2	0.0368476	0.556845
KIF13A	0.0368784	0.613496
KIAA1958	0.0368784	0.540293
MFHAS1	0.0368784	-0.563102
NLRC3	0.0368784	-0.66597
TSFM	0.0370734	-0.558735
ADNP	0.0370734	-0.359849
PNP	0.0371119	-0.52323
INPP4B	0.037246	-0.803709
ABHD5	0.0372482	0.77686
USP34	0.0372714	-0.263006
BROX	0.0373132	0.242159
GATA2	0.0373226	-1.16253
PPP1R3B	0.0373226	0.6291
KIFAP3	0.0373328	-0.41923
LPIN1	0.0373385	-0.495753
DDX6	0.0373385	-0.240946
SLC6A4	0.0374569	0.69371
LCK	0.0374649	-0.921753
WDR77	0.0375243	-0.558283
HINT2	0.0375748	-1.40885
STRIP2	0.0375748	0.828827
CNST	0.0375921	-0.372062
CR1	0.0375921	0.781358
RNASE6	0.037608	0.650118
DSG3	0.0376147	1.00874
LIN28A	0.0376147	0.884489
PALB2	0.0376679	-0.567316
STK16	0.0376679	0.630355
VPS13A	0.0377277	-0.545993
MBD3	0.0377847	-0.694904
HSDL2	0.0377847	0.623583
RFX5	0.0378303	-0.54216
MCM3AP	0.0378303	-0.407964
C16orf72	0.037853	0.248543
SMPD3	0.037876	-1.37091
LRRC27	0.0378895	0.623353
EXT2	0.0379336	-0.402417
UBQLN1	0.0379476	-0.320181
DAP3	0.0379874	-0.31383
SLC38A1	0.0379874	-0.616016
ARID2	0.0379874	-0.294265
RCC2	0.0379874	-0.663105
MRPS5	0.0379874	-0.411498
OXCT1	0.038072	-0.588772
UBB	0.0380887	-0.650041
PEX3	0.0382301	-0.658905
SOWAHC	0.0382301	0.545209
DGKG	0.0382616	0.739774
BCL11B	0.0383095	-0.856927
TTC27	0.0383391	-0.643138
CARD16	0.0383645	0.655657
ARSG	0.0383767	0.490468
ABHD11	0.0384464	0.581296
IMP3	0.0384464	-0.653644
LIAS	0.0384773	0.432966
HMGXB3	0.0384773	-0.50658
POLR1A	0.0385732	-0.661213
CD200R1	0.0385815	-1.01612
PTPN4	0.0385815	-0.661445
RAD17	0.0386132	-0.417642
TNPO3	0.0386132	0.311705
PFKM	0.0386132	-0.49753
PEX7	0.0386384	-0.946671
EXPH5	0.0386431	0.694971
LITAF	0.0386573	0.425803
NABP1	0.0386573	0.520696
NISCH	0.0386787	-0.474722
SLC26A4	0.0387463	1.0876
FOLR3	0.0387463	1.00779
HELB	0.0387956	-0.449034
NR1D2	0.0388084	-0.577135
TRIT1	0.0388441	-0.63877
TMEM43	0.0388441	0.318799
D2HGDH	0.0389707	-0.775647
SESN2	0.0389874	0.683233
CEP250	0.0389961	-0.479316
GCFC2	0.0390114	-0.543789
ZNF681	0.0390114	0.469885
RRM1	0.0390114	-0.70394
WDR6	0.0390622	-0.62806
TMEM91	0.0390702	0.714672
GMPS	0.0391879	-0.486225
WLS	0.0391881	0.795722
ZNF45	0.0393957	-0.392019
MLH1	0.039489	-0.428265
DNMT1	0.0395294	-0.644811
FBXO38	0.039559	0.323464
DHRS3	0.0395789	-0.654558
GSTP1	0.0397404	-0.708379
ANKRD10	0.0397867	-0.349685
WDR70	0.0398316	-0.420523
CD59	0.0398327	0.5549
PDIA3	0.0398327	-0.492847
RBM4B	0.0398774	-0.40495
ANAPC7	0.0399124	-0.286294
PRPS1	0.0399148	-0.421179
BPTF	0.0399222	-0.316372
PRDM4	0.0399222	-0.260914
FKBP8	0.0400169	-0.537026
ZNF608	0.0400169	1.49266
OLFML2A	0.0400169	0.973359
LRIF1	0.0400169	0.341013
MXD1	0.0400425	0.577433
GNG4	0.040177	0.750032
ESYT2	0.040177	-0.525613
SERINC3	0.040177	0.319823
TAF2	0.0402652	-0.32988
DCTN4	0.0402652	0.279818
SMC6	0.0402683	-0.373792
FKBP5	0.040273	1.33202
SPOCK2	0.040273	-0.766756
PCSK7	0.0402776	-0.550084
PLBD2	0.0404163	-0.517577
PDE7A	0.0404288	-0.388311
NQO2	0.0404288	0.623827
MAP4K5	0.0404381	-0.484729
GCA	0.0404381	0.715628
FYCO1	0.0404381	-0.421875
B3GNTL1	0.0404381	0.724954
CYTH1	0.0405682	-0.31426
DGAT2	0.0405682	0.671915
PER1	0.0405682	1.93576
MCF2L	0.0405682	-0.730599
MTG2	0.0405682	0.565085
ANKRD22	0.0405682	2.23814
AKIP1	0.040598	0.58643
USP40	0.0405997	-0.446639
TUFM	0.0407747	-0.463746
RPL32	0.0407747	-0.760616
ZNF554	0.0407747	0.696497
URGCP	0.0408666	-0.646475
ADAL	0.0410039	-0.857331
ZDHHC24	0.0410039	-1.00887
FRMD4B	0.0410261	0.87853
SLC7A14	0.0410673	0.853743
SMYD2	0.0411146	-0.520138
MON2	0.0411453	-0.215356
PHF21A	0.0411453	0.565258
AK2	0.041147	-0.397991
NFKBIE	0.041147	-0.573916
RPL19	0.0413375	-0.823562
CARD6	0.0414238	0.630783
CLIP4	0.041426	-0.565887
EXO5	0.041426	0.833677
DYNC1H1	0.0415178	-0.606373
CAND1	0.0415178	-0.600841
UBE3D	0.0415178	-1.05486
FARSA	0.0415178	-0.595731
ORAI2	0.0415384	0.412612
IPO7	0.0415384	-0.556955
HDLBP	0.0416307	-0.28766
NUP88	0.0416324	-0.472378
TMED10	0.0416449	-0.403518
SMIM14	0.0416449	0.374455
POLRMT	0.0416728	-0.620362
ADARB1	0.0416728	-0.755543
RPS19	0.0416728	-0.80964
MFSD12	0.0416728	-0.507201
ITGB4	0.0416728	1.49116
LRP2BP	0.0417967	0.737151
SF3A3	0.0418378	-0.535412
OGT	0.0418405	-0.387575
MYO19	0.041923	-0.454002
CPNE2	0.0420955	0.747396
NPC1	0.0421076	-0.446886
SNX30	0.0421076	-0.366857
SLC25A44	0.042149	0.776624
TRIM45	0.0421898	0.797134
TMC6	0.0422494	-0.533736
ORMDL3	0.0422994	-0.49936
CSAD	0.0423897	0.680959
APEH	0.042557	-0.325326
GPRASP1	0.0427008	-0.620167
OSMR	0.0427062	0.611864
POP1	0.0427062	-0.72497
TRAF1	0.0427433	-0.635015
CLK4	0.0427512	0.561781
RAD50	0.0427512	-0.450773
KIF1B	0.0427512	0.660334
RPL37A	0.0427512	-0.771565
NUDCD2	0.0427512	-1.06457
LBH	0.0428195	-0.685874
PDE4DIP	0.0428278	-0.433734
GUCA1B	0.0428278	0.813467
KAT7	0.0428278	-0.207569
GEMIN8	0.0428278	0.695255
ASB8	0.0428278	0.2772
GALM	0.042892	0.410992
CTNNB1	0.0428971	-0.255979
PPP1R8	0.0428971	-0.343067
SWAP70	0.0428982	-0.379773
RAB24	0.0429619	0.518525
TGS1	0.0429619	-0.320982
COG2	0.043029	-0.484868
LRRC57	0.0430514	0.50308
PIP4K2A	0.0431323	-0.481468
PDE4C	0.0431342	0.780185
NCOR1	0.0432588	-0.320388
CCDC88C	0.0432588	-0.640102
ZNF263	0.0433896	-0.462166
TRERF1	0.0435888	-0.480988
GPATCH2L	0.0435939	-0.226175
HSP90B1	0.0435939	-0.669088
SIDT1	0.0435939	-0.501934
ARHGAP31	0.0437327	-0.798279
ITK	0.0439304	-0.693405
OXA1L	0.0439853	-0.324404
ZNF248	0.0440453	-0.587692
BCAP29	0.0440739	-0.49297
TCEA1	0.0441017	-0.458344
MSL1	0.0442106	0.508714
SLIT1	0.0442106	1.03886
GALNT5	0.0442106	-1.16878
IGIP	0.0442106	-0.565164
GNG7	0.0442832	0.481033
EXD2	0.0442832	-0.629809
LIN37	0.0442911	0.66224
PPP1R10	0.0443432	0.483326
TMCO3	0.0444262	0.589515
HDC	0.0444667	-1.46576
COQ10B	0.044603	0.41381
RAB44	0.044603	-0.963872
KIF24	0.044603	0.569146
CDV3	0.044603	-0.266222
ZAP70	0.044603	-0.83567
TRIB2	0.044603	-0.661752
URI1	0.044603	-0.598938
MYCL	0.044603	-0.702502
RPS15	0.0446155	-0.697323
FADD	0.0446395	0.629749
CRCP	0.0446404	0.357015
STT3B	0.0446404	-0.441783
METTL7A	0.04466	-0.494709
SAMSN1	0.0446852	1.27135
TBC1D9B	0.0447313	-0.537214
TAF4B	0.0447704	-0.57941
DONSON	0.0448087	0.692297
LY6G6F	0.0448137	-0.679307
RPS11	0.0448355	-0.683263
LRIG1	0.0448355	-0.638842
CRISP3	0.0448591	1.88197
OSGEP	0.044892	-0.449686
MCMDC2	0.0449631	0.839099
LIMK2	0.0449868	0.648474
MRPS27	0.0450216	-0.382437
NSD1	0.0450216	-0.228629
USP4	0.0451462	0.358016
DHX35	0.04525	-0.503142
SLC27A4	0.04525	-0.604056
SSBP4	0.0452967	-0.818916
COA6	0.0453379	-1.18198
RGS2	0.0453379	0.616662
SYT15	0.0453379	0.650051
CKS2	0.0453644	-1.40742
BCLAF1	0.0453644	-0.287414
CLSPN	0.0453644	0.727784
CDKL5	0.0453644	0.820822
FBXO27	0.0453644	0.596843
RIT1	0.0454248	0.302529
DYSF	0.0454571	1.10473
XRCC5	0.0454645	-0.275095
THOC1	0.045484	-0.52672
CETN3	0.0455912	-1.49378
YWHAG	0.0456025	-0.368116
VAV3	0.0456025	0.346845
GHR	0.0456025	1.07585
UBXN11	0.0456025	-0.58667
MMS22L	0.0456025	0.422736
FAM53B	0.0456233	-0.366545
CCDC113	0.0456233	0.832909
CD151	0.0456233	-0.442718
GYG1	0.0456233	0.718566
CHD1L	0.0456233	-0.427452
NAV3	0.0456233	1.32954
IL11	0.0456975	0.918527
NCF1	0.0457556	0.674443
SLC6A12	0.0457556	1.0687
ARRB1	0.045768	-0.540661
CDK13	0.0457983	-0.202957
CDK5RAP1	0.0457983	-0.472028
TMEM129	0.045913	-0.415842
TADA2B	0.045913	0.294967
NDC1	0.0460217	-0.449292
TAF1B	0.0460217	-0.597542
OTUB2	0.0460374	-0.791105
UBE3A	0.0460374	-0.451511
CCNJL	0.0461586	0.892584
SLC39A9	0.0462815	-0.2144
CFAP97	0.0462815	-0.599434
ELMOD1	0.0463606	0.784574
USP31	0.0464732	-0.365545
PMF1	0.0464863	0.598807
RPS2	0.0464991	-0.787181
OSBP	0.0466345	-0.2201
TONSL	0.0468708	0.804904
PDLIM7	0.04692	0.824512
KIAA0232	0.0469253	0.325641
KIF27	0.0469794	0.908922
KALRN	0.047053	1.42657
OPLAH	0.047053	1.14319
ZNF286A	0.0470697	0.499261
POLR1C	0.0470697	-0.618695
HLA-DMB	0.0471141	-0.65715
RPS23	0.0471141	-0.807724
ST3GAL5	0.0472219	-0.695275
IBTK	0.0472641	-0.605567
BRIP1	0.0472768	0.683334
WDR36	0.0473075	-0.623391
WDR3	0.0473255	-0.533986
DUSP14	0.0473255	-0.960512
MYLK3	0.0473367	0.705093
RRP7A	0.0473367	-0.396
GRPEL2	0.0473516	-0.494689
ZFP37	0.0473678	-1.34872
CUL5	0.0474685	-0.496015
ATP1B4	0.0474741	0.721398
MRPS16	0.0476308	-0.282811
CACTIN	0.0476501	-0.605067
NUP210	0.047742	-0.820782
AKAP11	0.047742	-0.567588
OLFM2	0.0477598	-0.921953
MAN1A2	0.0477598	-0.600142
C1RL	0.0477808	0.624153
STX4	0.0477808	0.388644
DAAM1	0.0477808	-0.400525
GEMIN5	0.04779	-0.502608
ALKBH2	0.0478375	-1.14815
RYR1	0.0479019	1.6777
SNORA74A	0.0479137	0.986141
NBEAL1	0.0479564	-0.351014
SMARCAD1	0.047957	-0.535881
AP2M1	0.047957	-0.361891
MATR3	0.0479702	-0.536371
THAP11	0.0479856	-0.446548
TTC5	0.0480111	-0.425166
KLHL8	0.0480458	0.771662
ACADVL	0.0480458	-0.293988
VPS9D1	0.0480474	0.679393
SNAPC3	0.0480529	-0.360206
JDP2	0.0480894	0.943791
POLR2F	0.0481137	0.440739
ACP5	0.0482353	-0.399053
SH3GLB1	0.048247	0.333965
PELI2	0.048247	0.430524
RPN2	0.0482735	-0.531143
TPI1	0.0482974	-0.395886
TMEM120B	0.0483485	0.530599
OPA3	0.0483886	0.457611
SHMT2	0.0484592	-0.576473
CD226	0.0484784	-0.499658
LZTR1	0.0485166	-0.505092
SIPA1L1	0.0486523	0.55648
NAIF1	0.0486523	0.431536
STAC2	0.0486548	0.803179
NAPEPLD	0.0486665	-0.532349
SLC38A7	0.0487622	-1.24406
PRDM7	0.0488012	0.782826
FBXO21	0.0488012	-0.509002
PLCD1	0.0488012	0.444096
CHEK2	0.0488012	-0.848263
ACOT2	0.0488012	-1.38748
NAA15	0.0488012	-0.610129
APOL3	0.0488278	-0.785062
FAM124B	0.0488278	-1.34826
G3BP1	0.0488278	-0.507974
BCL2L15	0.0488278	0.815447
TMED3	0.0488606	-0.584061
XRCC6	0.0489582	-0.543313
TRIM37	0.0490597	-0.370275
ST13	0.0490597	-0.385142
PELI1	0.0490597	0.639812
NAA35	0.0491396	-0.404421
ASB2	0.0492196	-1.66734
CACNA1D	0.0492283	0.973598
PPP1R12B	0.0492283	0.621565
GBP6	0.0492283	0.938439
PDSS2	0.0494093	0.477246
ACSF2	0.0494093	-0.965807
UROD	0.0494093	-0.395674
DNPEP	0.0495614	-0.668882
RALGDS	0.049657	-0.48523
MRPS7	0.049657	-0.746676
ACSM3	0.0497326	-1.24645
TNFAIP8L1	0.0497326	0.503476
MYO5C	0.0497326	0.947169
PLSCR1	0.0497326	0.861421
PLEKHA8	0.049764	-0.434149
MTERF4	0.0497658	-0.377197
ELP3	0.049769	-0.367835
STX5	0.0498258	0.358643
CFAP74	0.0498402	1.05727
DDX47	0.0498989	-0.542753
DNAJC10	0.0498989	-0.541352
ZBTB20	0.0500615	-0.433455
UQCRC1	0.0500615	-0.317897
CCDC28A	0.0501998	0.432423
KCTD2	0.0501998	0.399321
EIF3A	0.0504636	-0.54734
MCPH1	0.0504636	-0.345077
GMCL1	0.0504636	0.331629
CRX	0.0504638	0.710951
MDH1	0.0504638	-0.569192
RNF149	0.0504638	0.507356
LRG1	0.0505006	0.923405
ZNF865	0.0505006	0.733685
SRA1	0.0506242	0.463905
MELK	0.0506492	0.814793
ARL2BP	0.0506492	-0.40204
ARRDC2	0.0506518	-0.39736
MYO16	0.0507324	1.38296
GTPBP3	0.0507729	0.594699
IPMK	0.0508116	0.540417
RPL23A	0.0508321	-0.767009
IRF2BPL	0.0508368	0.6703
RAD51C	0.0508589	-0.770129
CD47	0.0509151	-0.407505
ABHD10	0.0509151	-0.557888
MYB	0.0509482	-0.655522
MBOAT1	0.0509482	0.583821
ZNF483	0.0509758	0.479887
PHF12	0.0509758	0.621543
RASGRP1	0.0510214	-0.727337
SYNJ2BP	0.0510214	-0.445226
HSPH1	0.0510407	-0.612478
S100PBP	0.0511086	-0.261877
MAK	0.0512036	0.713917
BTBD6	0.0512788	-0.433173
MGAT5	0.0512788	-0.274622
SH3YL1	0.0513488	-0.549674
SAT1	0.0513488	0.427473
SLC2A8	0.0513488	-1.36641
UBN1	0.0513869	0.598907
ST6GAL1	0.0514298	-0.662613
PTGER2	0.0514751	-0.591153
KAZN	0.0514751	1.17458
GUK1	0.0515097	-0.57944
EEA1	0.0515097	-0.403946
LIN54	0.0515758	0.323964
ZNF736	0.0516209	-0.380223
NOC3L	0.0517686	-0.604454
IVNS1ABP	0.0517686	0.371071
TOR1AIP2	0.0517686	0.573212
ZNF831	0.0517686	-0.559242
SFXN5	0.0517686	0.588166
ZFP1	0.051808	-0.768529
GNAS	0.0519096	-0.357738
CBR1	0.0519096	-0.816205
TLCD2	0.0521101	0.686915
SPATS2	0.0521903	0.583697
MAP3K5	0.0521929	0.255859
GPANK1	0.0522254	0.33388
SNRPD3	0.0522254	-0.332447
RUVBL2	0.0522254	-0.579664
CEBPD	0.0522586	0.783946
GRHL1	0.0522586	-0.822309
TYSND1	0.0523916	-0.489699
LONRF1	0.0525071	0.580991
HNRNPDL	0.0525292	-0.461893
SOAT1	0.0526572	0.208803
EID2	0.0526572	-0.757496
RBMX	0.0526572	-0.493372
ST6GALNAC6	0.0526572	-0.530141
DHRS4	0.0526572	-0.778286
ZNF250	0.0526572	0.455494
NHLRC3	0.0526572	-0.399952
MZT2A	0.0526654	-0.826506
CPEB2	0.052725	0.533371
DROSHA	0.0527863	-0.462939
BCL9	0.0528315	0.744291
POMK	0.0528531	-0.420472
EXTL2	0.0529691	-1.10226
ACP1	0.0529754	-0.448014
CCT6A	0.0529754	-0.573653
HTATIP2	0.0529754	0.477263
RPS6KA4	0.0529754	-0.521173
SNX29	0.0529754	-0.36575
MALT1	0.0530238	-0.542419
BTBD10	0.0530512	0.451317
DCAF12	0.0531717	-0.628444
GSAP	0.0531717	-0.432236
TSEN34	0.0531717	0.597417
RPS14	0.0531844	-0.75456
PHLDB3	0.0532712	-0.696345
SPNS3	0.0532712	-0.979194
AHR	0.0533188	-0.568018
ZNF692	0.0533457	0.382724
TSG101	0.0533457	0.265089
DDX19A	0.0533457	-0.424951
CTCFL	0.0535121	1.01771
ZNF318	0.0535806	-0.437971
TC2N	0.0535828	-0.731339
CAST	0.0535828	-0.278601
SLC18A2	0.0535947	0.531319
UGT8	0.0536284	0.650266
ZNF674	0.0536804	0.468591
TPPP3	0.0536804	-1.2597
LY9	0.0536804	-0.650238
OXSR1	0.0537465	0.265495
NME3	0.0537465	-0.733489
TUBA4A	0.0537465	0.640689
IFNGR2	0.0537985	0.445585
SLC4A10	0.0538696	-0.82864
UBOX5	0.0538696	0.54864
PLOD3	0.05389	-0.504294
VPS45	0.0539633	-0.531761
SMARCE1	0.0539633	-0.36316
PCYOX1L	0.0539783	-0.554473
RORA	0.0540174	-0.77093
CAMKMT	0.0540683	-0.660705
CD82	0.0540683	0.402608
HLA-DRB1	0.0540988	-0.781845
RNH1	0.0540988	-0.57169
ALDH16A1	0.0540988	-0.617318
MED13	0.0540988	-0.150578
SLA	0.0543391	0.657248
WNT7B	0.054382	0.800563
TNRC6A	0.054382	-0.391278
PDCD2	0.0545574	-0.431104
OPA1	0.0546099	-0.366454
HSPBAP1	0.0547234	0.486548
TATDN3	0.0548189	0.50343
SIK2	0.0548782	-0.461258
GDE1	0.0548782	0.299437
WWP1	0.0548805	-0.477482
CEP192	0.0548805	-0.335321
UTP14A	0.0549349	-0.572923
IRF3	0.0549825	-0.390756
RAB35	0.0549825	0.332751
RAB7A	0.0549825	0.752532
THOC2	0.0549825	-0.361016
HDAC1	0.0549825	-0.346892
LTV1	0.0550118	-0.655293
PYCR2	0.0550613	-0.397997
RPL13	0.0551248	-0.844473
PHF14	0.0551809	-0.502206
RPS6KC1	0.0551809	-0.301925
MSI2	0.0551809	-0.350454
PIH1D1	0.0553249	-0.577811
HNRNPR	0.0553249	-0.556781
SLC15A1	0.0553344	0.963579
POLE3	0.0553691	-0.450849
L2HGDH	0.0553691	0.933521
CCDC6	0.0554002	-0.417314
SNTB1	0.0554002	-0.385309
CHRNB1	0.055486	0.446
SNRNP40	0.0555005	-0.517563
SNX19	0.055537	-0.204099
WDFY3	0.0556426	0.687699
RBM19	0.0557865	-0.502937
NAMPT	0.0558068	0.756324
UBXN2B	0.0558068	0.566038
PPHLN1	0.0560923	-0.311192
FYN	0.0561017	-0.544992
EIF2S1	0.0561017	-0.45771
TTL	0.056133	-0.372433
TUBGCP5	0.056133	-0.552713
EMG1	0.0561794	-0.593941
SYDE2	0.0562626	0.57344
HINT3	0.0562626	0.358785
ANK3	0.0563705	-0.677778
SFI1	0.0563705	-0.436195
UBE2D1	0.05649	0.558029
KBTBD6	0.05649	0.572449
CTSC	0.0565795	-0.303569
RCN1	0.0565807	-0.521381
IKBIP	0.0565807	0.617417
NEDD9	0.0565889	0.568669
RFX1	0.0566586	0.856139
CMC1	0.0567723	-1.13502
MZT2B	0.0568482	-0.782262
ABCC5	0.0569384	0.518826
FBXO7	0.0569545	-0.638307
KLF12	0.057212	-0.671665
TOP2B	0.0573006	-0.389388
VPS13D	0.0573006	-0.447521
ANAPC4	0.0573006	-0.33309
SLC22A18	0.0573454	0.702288
MTA2	0.0574169	-0.512606
P3H1	0.0575167	-0.409095
RPL10A	0.0575663	-0.776484
EEF1G	0.0576734	-0.765619
SH3BP5L	0.0578277	0.405217
ZNF800	0.0581242	-0.318902
EVL	0.0581349	-0.748684
MRPL18	0.0581392	-0.486472
TMEM106C	0.0581963	-0.60272
TIMMDC1	0.0582097	-0.405741
SRSF6	0.058297	-0.430721
LSS	0.0583381	-0.600659
TRUB2	0.0583381	-0.707992
RNF13	0.0584407	0.417544
CAMP	0.0584407	1.20714
C7orf25	0.0585625	0.531192
RPL4	0.058566	-0.826602
HPS3	0.0586078	-0.258563
TIMM21	0.0586078	-0.759987
CLNS1A	0.0586374	-0.600468
ATXN10	0.0588411	-0.453566
NECAP2	0.058887	-0.280114
MCM5	0.0589222	-0.368709
METRNL	0.0589308	0.606997
ST6GALNAC2	0.0590927	0.762686
S1PR1	0.0592757	-0.737483
KRIT1	0.0594525	-0.322161
MS4A1	0.0594525	-0.639013
POLR1B	0.0594525	-0.46394
ULK1	0.0594525	0.824191
ICA1L	0.0594776	0.593126
SQSTM1	0.05953	-0.281254
MAP3K1	0.05953	-0.256458
ZNF623	0.05953	-0.33138
LRRC28	0.05953	-0.548646
WDR55	0.0595479	0.2461
MAP3K9	0.0596185	0.670831
ERF	0.0596185	0.725295
EIF4G3	0.0596603	0.352148
RPSA	0.0596603	-0.811952
CCT4	0.0596603	-0.624998
BCKDK	0.0596788	0.543985
TMEM223	0.0596788	-0.706946
LDLR	0.0599297	0.585411
SUGT1	0.0599412	-0.430889
PLCG1	0.0599412	-0.705771
ASB7	0.0599412	0.28046
NCOA2	0.060026	0.268063
NGRN	0.060026	-0.436149
SUMO3	0.060026	-0.534193
ARPC5L	0.060026	-0.491234
CARD9	0.060026	-0.615829
LUC7L	0.060026	-0.466536
MYEF2	0.060026	0.516735
PRKCQ	0.0600939	-0.511015
ABAT	0.0600939	0.532882
NEIL2	0.0601047	-0.526674
FPGS	0.0601047	-0.604211
TP53I11	0.0601047	1.05564
CHMP7	0.0601047	-0.531764
ANKRD44	0.0602313	-0.215423
ZIK1	0.0603749	-0.598265
SLC11A2	0.0608632	-0.278803
PTER	0.0608703	-0.523647
TYW3	0.0608792	-0.664662
DHPS	0.0608792	-0.453163
PLIN3	0.0611577	0.483551
LRRC8C	0.0611748	-0.581228
SLC35D1	0.0611805	-0.436427
TFAP4	0.0612496	-0.956038
FYTTD1	0.0613807	-0.456948
MAPKAPK2	0.0613906	0.481137
C12orf43	0.0614848	0.395131
NOL11	0.0614848	-0.514223
VDR	0.0615706	0.79016
RPL37	0.0616022	-0.663965
CD101	0.0617428	-0.799747
NEK2	0.0617428	1.36069
WDR74	0.0617428	-0.54646
RPAP2	0.0617428	-0.472399
CGGBP1	0.0617717	-0.311378
SMAD3	0.0617717	-0.567995
AGPAT5	0.0617717	-0.491131
MED11	0.0617717	0.445255
UROS	0.0617779	-0.546494
ENAH	0.0619673	0.651318
DHRS13	0.0621376	0.713304
SLCO4C1	0.0621376	0.602253
LRRC4	0.0621861	0.715332
DCAF17	0.062249	-0.468422
ZRANB3	0.0622719	0.526764
SLC22A23	0.0622719	-0.41061
SBNO2	0.0622719	0.606624
FAT3	0.0623277	0.985489
CISH	0.0624433	-0.818102
RRM2B	0.0625554	0.347098
IL16	0.0626682	-0.238681
BIN3	0.0626682	0.423489
IRAK3	0.0626756	0.806793
KCNJ2	0.0627656	0.804875
ZDHHC18	0.0627656	0.513672
DLAT	0.0627656	-0.540019
NUBPL	0.0627854	0.501186
WDR43	0.0627854	-0.506554
SLAMF1	0.06297	-0.660826
CPD	0.0630031	0.720126
IMPACT	0.0630086	-0.49523
ADIPOR1	0.0630144	-0.509873
ZNF287	0.0630928	-0.710167
ACKR3	0.0630928	-1.25204
ZFP90	0.0631012	-0.445844
UQCC1	0.0631245	-0.648389
FRMD3	0.0631688	0.692589
PDP1	0.0633313	-0.408584
NFKB1	0.0633352	-0.236179
ACSL5	0.0633352	-0.502433
NLRP6	0.0633972	0.686588
ERAP1	0.0633972	-0.37126
IMPDH2	0.0635496	-0.435731
SMYD4	0.0636104	0.358914
C19orf38	0.0636104	0.558444
ACSF3	0.0636104	-0.338999
PRR5L	0.0636104	-0.762778
BCL2	0.0636104	-0.65864
PLOD1	0.0636104	0.457142
RRP8	0.0636104	-0.310683
LAMP2	0.0636408	0.353101
OSBPL9	0.0636453	0.389485
F5	0.0636453	0.849288
TRMT2A	0.0636453	-0.52468
SNAP29	0.0637713	0.314812
NDUFA10	0.0637713	-0.312727
SLC25A30	0.0638332	-0.468702
ALDH1L2	0.0638705	0.602556
FBXO6	0.0638971	0.528059
AIM2	0.0641335	1.04335
RASGEF1B	0.0642026	-0.775044
VPS51	0.0642626	-0.578862
SLC25A15	0.0643201	0.450371
YLPM1	0.0643201	-0.388818
LSM4	0.0643616	-0.596181
NDUFB6	0.0643717	0.502063
SRBD1	0.0643717	0.433888
PWP2	0.0644018	-0.435523
LPIN3	0.0644018	1.1723
SCO1	0.0645324	-0.448194
ACAD11	0.0645326	-1.29928
SAE1	0.0645402	-0.481228
TYW5	0.0646674	0.804869
MAFG	0.0646674	0.587095
TRAPPC11	0.0648936	-0.230958
AQR	0.0649129	-0.307945
MSANTD2	0.0649465	-0.663014
POLR3E	0.0649536	-0.435835
PPIE	0.0649638	-0.535183
SLC22A15	0.0650089	0.680535
RUNX3	0.0650645	-0.631288
GYPC	0.0651123	-0.557295
IL27RA	0.0652401	-0.564513
ANKRD39	0.0653107	-1.14501
NLRC4	0.0654607	0.660106
KIF1C	0.0655823	0.480586
IMP4	0.0658044	-0.617523
ZBTB16	0.0658044	1.44569
SLC25A3	0.0658576	-0.311427
AGTPBP1	0.0658602	0.311479
MCEMP1	0.0658602	1.3581
ACTL6A	0.0658602	-0.550355
TBC1D9	0.0659294	-0.679859
FBXW11	0.0659318	-0.17524
PABPC1	0.0659707	-0.609477
TNF	0.0659707	-1.25498
CDADC1	0.0659707	0.465288
TRAM1	0.0659707	-0.538943
ZBTB44	0.0659707	-0.289562
CD28	0.0660603	-0.786162
PCID2	0.0660641	-0.56718
GLI1	0.0661556	0.801779
UFC1	0.0661556	-0.395587
UNC13B	0.0662542	1.03528
SUPV3L1	0.0662542	-0.366595
PSMC4	0.0662542	-0.285923
DNAAF2	0.0662542	-0.607471
KIF13B	0.0662542	-0.337107
NR4A1	0.0662542	0.685218
PPP1R15A	0.0662542	0.528217
PARD6G	0.0662542	0.554018
GNL3	0.0663928	-0.727975
TNIK	0.0664938	-0.517927
CCT5	0.0665396	-0.362371
COQ6	0.0665809	-0.576451
MARCKS	0.0666376	0.571865
FBXL13	0.0666557	0.620516
METTL23	0.0666557	-0.431342
CENPB	0.0666557	-0.608548
CUBN	0.0667085	-0.373392
PITPNC1	0.0667532	-0.239751
GPX1	0.0667747	-0.482827
BRD9	0.0667862	-0.3394
ZBTB10	0.0668031	-0.52083
DLG1	0.0668031	-0.34864
NRIP1	0.0668031	-0.413008
LPCAT3	0.0668031	0.316609
NAP1L1	0.0668031	-0.513914
PER3	0.0668107	-0.74665
CDC37	0.0668107	-0.318984
AATK	0.0668203	0.822525
CHMP2B	0.0668909	0.408867
NARF	0.0670387	0.477297
FUBP1	0.0671234	-0.37182
RAPGEF6	0.0671407	-0.288563
ITPRIP	0.0671635	0.565576
KLHL36	0.067211	-0.327322
RPL18A	0.0672443	-0.712365
LDHB	0.0672515	-0.755826
NUCKS1	0.0672515	-0.600348
WDR82	0.0672778	-0.304324
FBXL14	0.0672833	-0.521988
TREML2	0.0672833	0.581136
ARID5A	0.0672833	0.506598
CYBB	0.0673033	-0.671853
RWDD2A	0.0674308	-1.25726
CCDC30	0.0674479	0.670525
SREBF2	0.0674801	-0.636107
STARD3	0.0675039	0.379543
NRROS	0.0676247	-0.820935
SNRK	0.0676687	0.245155
SLC25A19	0.0678577	-1.17727
FH	0.0679752	-0.599907
UBAP1	0.0681978	0.488556
ZNF526	0.0683015	0.605987
BCL3	0.0683139	0.882343
SLC35E3	0.0683139	0.586677
CYLD	0.0683146	-0.326987
SART3	0.0685106	-0.31311
FUT8	0.0685756	-0.498601
FCRL1	0.0685756	-0.40866
DYM	0.0686522	-0.255822
PIEZO1	0.0687973	-0.725848
ACAT1	0.0687973	-0.534811
MFSD11	0.0688354	0.351293
AP5B1	0.0688778	0.603886
ATP1B2	0.0689242	0.871936
CENPJ	0.0689529	-0.44913
COX6B2	0.0690673	0.730981
CEP97	0.0690673	0.499124
RPGR	0.0693542	0.482462
RNF185	0.0694032	0.336625
PTTG2	0.0695582	1.26779
TNS2	0.0695583	0.85577
ETS2	0.0696365	0.560852
DDX18	0.0696365	-0.492668
TBC1D4	0.0697296	-0.636834
RUNX1	0.0697689	-0.42461
MTDH	0.0698807	-0.459171
TIPIN	0.0699448	-1.22377
TAF1	0.0699926	-0.2267
ARID3A	0.0700327	0.614398
GFOD2	0.0700565	0.458186
AKR1A1	0.0701401	-0.58956
MOCS2	0.0701584	-0.5811
ACOX3	0.0701584	-0.350945
N4BP1	0.0701584	0.43865
TECPR2	0.0702051	0.519334
PRPF6	0.0703496	-0.29041
LRCH3	0.0703496	-0.342459
AP1S3	0.0703751	0.574962
UBXN6	0.0704095	-0.520592
ZBTB8A	0.0704095	0.667722
BSDC1	0.0704095	-0.215082
P2RY10	0.0704325	-0.462518
RPL7L1	0.0704384	-0.295421
MRPS14	0.0704822	-0.404316
RIC1	0.0705171	-0.200618
TSEN54	0.0705171	-0.948032
TRIM25	0.0705171	0.565052
ERC1	0.0705171	-0.370661
GALNT3	0.0705616	0.423267
NDFIP2	0.0706089	-1.02915
BLOC1S2	0.0706089	0.39056
NIPAL3	0.0706184	-0.583232
CDH23	0.0706184	0.467331
TMEM50A	0.0706184	0.218637
PPOX	0.0707781	-0.531993
DHX57	0.0708085	-0.477907
IL7R	0.0708531	-0.679258
ZEB1	0.0708531	0.260835
GTPBP1	0.0708531	0.389149
LYRM1	0.0708531	0.495271
POMT1	0.0709291	-0.338188
TMEM161B	0.0710539	-0.35629
TP53INP2	0.0710539	1.05555
POLG	0.0710558	-0.375529
SBF2	0.0710558	0.393242
USP11	0.0710794	-0.584093
CEBPZOS	0.0710904	0.399794
TRAF3IP3	0.0710904	-0.377092
PRDM1	0.0712396	0.532454
TTPAL	0.0712412	0.364701
CNPY4	0.071261	-0.557413
PEX11A	0.0713844	-1.00034
CALU	0.0715234	-0.394277
RABL6	0.0715234	-0.369449
LYVE1	0.07164	0.730133
TBC1D24	0.071651	0.647395
HMGB2	0.0717449	0.873728
ZFYVE26	0.0717449	-0.292671
TBC1D12	0.0717449	-0.611166
ZNF239	0.0717707	-0.976658
WRAP53	0.0717964	-0.562243
CDK14	0.0718105	0.722844
TUBB1	0.0718475	-0.490258
LEO1	0.0719107	-0.354564
SLFN12L	0.0719107	-0.49446
RBX1	0.0719217	-0.472757
CCNB1IP1	0.0719901	-0.695423
CUL1	0.072093	-0.502267
CSPP1	0.0725	-0.409956
HNRNPH1	0.0725	-0.638391
LAT2	0.0725632	0.350739
LONP1	0.0725693	-0.609818
DMTF1	0.0725925	-0.339196
NHSL1	0.0727801	0.972902
ADAMTSL2	0.0728051	0.754522
ARID1B	0.072815	-0.346662
DHX15	0.0729905	-0.388861
KLHDC8B	0.0729905	0.59906
IRAK1	0.0730176	-0.346327
UHRF2	0.0730452	-0.366878
CHCHD4	0.0730452	-0.671195
SQLE	0.0730945	-0.700334
PGD	0.0731815	0.540163
MAP2K4	0.0731899	0.345246
ERGIC2	0.0732569	0.488452
SEL1L3	0.0732569	-0.579086
MRPL55	0.0735544	-0.585403
TSTD2	0.0737166	-0.497545
AMIGO2	0.0737393	-0.596685
ZNF507	0.0737393	-0.329489
VEZT	0.073744	-0.495625
APH1B	0.073744	0.473428
ARHGAP19	0.0737611	0.486971
RHOH	0.0738262	-0.584297
GPR137B	0.0738262	-0.449622
TMEM242	0.0738262	-0.463813
KIAA0040	0.0738747	0.380366
CPM	0.0740264	0.548615
DDX56	0.0740264	-0.352384
PES1	0.0740543	-0.518628
CASD1	0.0740751	-0.501342
CYTH2	0.0740965	0.362501
PAG1	0.0741077	-0.357665
ARFGEF2	0.074322	-0.434911
RBM47	0.0745847	0.702767
RPS4X	0.0745847	-0.730133
MAPKAP1	0.074736	-0.232263
DYRK4	0.0748103	-0.637678
ASTE1	0.0748201	-0.309932
HACE1	0.0748309	-0.479653
MTFR1	0.075019	-0.501987
USP45	0.075019	-0.51065
UBE2G1	0.0750461	0.241142
SLC36A1	0.0750955	0.512139
TCF7	0.0750996	-0.713517
RBM6	0.075212	-0.246802
PKN2	0.075212	0.300842
R3HDM1	0.075212	-0.442196
RTCB	0.075212	-0.518491
RYR3	0.0752245	1.05498
ATM	0.0752245	-0.39057
PFDN4	0.0755876	-1.41721
RPL3	0.0755876	-0.794804
TMEM87A	0.0755876	-0.258808
ARL11	0.0755876	0.511418
PRKCZ	0.0755876	0.553438
TSPAN6	0.0755876	0.738834
DIDO1	0.0756482	-0.302328
MXD3	0.0758069	0.693026
FZD4	0.0758069	1.03859
ISOC2	0.0758069	-1.03197
LHPP	0.0758069	-0.906077
AEBP2	0.0758172	-0.389866
MMP25	0.0758386	0.722448
HTT	0.0758662	-0.539114
TMX2	0.0759444	-0.284373
HMG20A	0.0759698	-0.424213
CCPG1	0.0760019	0.506613
C3orf38	0.0760118	-0.350011
C9orf78	0.0760198	-0.465406
SNAP47	0.0760315	-0.463732
TOR1B	0.0760543	0.483852
ARID4A	0.0761811	0.252216
ANKRD6	0.0761811	0.627346
UTP6	0.0761891	-0.310727
GOLGA3	0.0762392	-0.404875
FAM20B	0.0762392	-0.310465
SMG9	0.0762672	-0.538578
IER3	0.0762952	0.882795
TOPORS	0.0763735	0.418832
POFUT1	0.0764705	-0.373628
S100A8	0.0766291	0.91606
FAM174A	0.0767143	0.544705
HSPA4	0.0767143	-0.261436
PLEKHG6	0.0767225	0.61684
OSER1	0.0767225	0.340702
RPS20	0.0767225	-0.674275
TBCCD1	0.0767435	0.492721
ITPKC	0.0768238	0.802563
TNKS2	0.0768238	-0.183908
AVEN	0.0770541	-0.816035
RPS6	0.0771426	-0.791362
PRKCH	0.0771468	-0.662206
STT3A	0.0771468	-0.368054
GGPS1	0.0771468	0.392529
PPP2R3C	0.077246	0.466419
CEBPG	0.0772661	-0.46104
SETD3	0.0772873	-0.332226
TNFSF14	0.0773257	0.461684
OSBPL1A	0.0774504	0.714128
DPYSL2	0.0774504	-0.72438
EEF1D	0.0774636	-0.469839
APRT	0.0774849	-0.609495
TRAF3	0.0774953	-0.451652
MBTPS1	0.0774953	-0.455304
RBSN	0.0774953	0.218807
RUNDC1	0.0777135	0.549293
SNORA23	0.0777975	1.06932
DDOST	0.0778515	-0.486825
SDAD1	0.077881	-0.491551
RPL15	0.077881	-0.60701
MRPS9	0.077881	-0.613343
CEP290	0.0779087	-0.509568
COMMD3	0.0779095	-0.663036
POLR3A	0.0779613	-0.392644
WAS	0.0780275	0.862213
BRIX1	0.0780341	-0.753477
NDUFA12	0.0780393	-0.624135
RPS25	0.0780605	-0.680509
PRR14L	0.078067	-0.214064
YIPF1	0.0780862	0.484591
GTPBP4	0.0781659	-0.445771
NPAT	0.0782108	-0.317963
AK3	0.0783794	0.503008
NFATC3	0.0785432	-0.446353
ZNF34	0.0788711	0.626149
SPC25	0.0788811	0.611927
POLA2	0.0790629	0.358853
ZNF551	0.0790739	-0.359329
PER2	0.0790739	0.559225
TRMU	0.0790922	-0.367822
RFC1	0.0792949	-0.332247
MEGF9	0.0793051	0.717716
FEM1C	0.0793259	0.31151
ABCA1	0.0793767	0.52313
CHID1	0.0794406	-0.457325
SKIDA1	0.079507	1.17686
CCT7	0.0795865	-0.446969
KRR1	0.0795865	0.366313
TOR1AIP1	0.0795865	0.179053
AASDH	0.0796017	-0.338324
HARS2	0.0796029	0.404601
RBM34	0.0796243	0.395537
ZSCAN22	0.0796243	0.586245
PHKA2	0.0796243	0.425103
ALPL	0.0799672	0.920864
TMTC4	0.0799672	-0.566366
GNPAT	0.0799672	-0.281695
P2RX1	0.080026	0.520394
HDAC9	0.0800412	-0.476414
RBM38	0.0800412	-0.545497
ZBTB40	0.0801184	-0.518804
VPS35	0.0801184	-0.209151
SYTL2	0.080158	-0.607887
SIT1	0.0802655	-0.654051
ZFR	0.0803126	-0.24778
CEP95	0.0803126	-0.381043
IQCB1	0.0803814	-0.440602
PLEKHF1	0.0803995	-0.722192
RPL38	0.080404	-0.591037
SLC25A12	0.080421	-0.387969
ARHGAP35	0.080421	-0.380792
HIBADH	0.080431	-0.481574
TUBGCP6	0.0805409	-0.443107
SIGLEC8	0.0807053	-0.993835
ARL6IP4	0.0808043	-0.432085
SNX11	0.0808272	0.446298
GNL2	0.0808272	-0.461102
KTN1	0.0809689	-0.445634
ZSWIM4	0.0810002	0.750539
BCOR	0.0811091	-0.528232
LRRC41	0.0812813	-0.414592
SLC43A1	0.0813483	-0.506889
KIF9	0.0815674	0.727005
CYB5B	0.081625	-0.409026
FBXL4	0.0817804	-0.265551
TRAFD1	0.0817804	0.415487
ANXA1	0.0818346	-0.567775
TPD52L2	0.0818346	0.361685
PRMT1	0.0818346	-0.486453
COMMD2	0.0818346	0.350212
COMMD7	0.0818346	-0.462349
STXBP3	0.0818346	0.27677
SPIN1	0.0818346	-0.331772
SPATA7	0.0819643	-0.989967
PPP1R16B	0.081981	-0.598086
IFFO2	0.0820902	-0.695461
PBX2	0.0821047	0.34091
PROSER1	0.0822791	-0.383722
BOD1	0.0823032	-0.592967
ZNF664	0.0823032	-0.330271
GPR180	0.0823774	-0.60229
NQO1	0.0824585	0.688136
MCTP1	0.0824585	0.428479
ATP8B2	0.0825346	-0.642623
REEP5	0.0825676	0.267944
FAN1	0.0825715	-0.310643
SAMD8	0.0825715	0.292555
SRSF7	0.0825767	-0.545512
PHC3	0.0826319	-0.294206
GALNS	0.0827035	0.655831
MRPS28	0.0827246	-1.06745
CD46	0.0829613	0.340937
TMCC1	0.0830503	0.392347
C11orf54	0.0832343	0.446768
LGALS3	0.0833726	-0.382616
SUN2	0.0833726	-0.53654
[truncated: 318 more rows]
