# Supplementary material for: Integrative transcriptomic analysis in human and mouse model of anaphylaxis identifies gene signatures associated with cell movement, migration and neuroinflammatory signalling
Source: Front Immunol. 2022 Dec 8;13:1016165. doi: 10.3389/fimmu.2022.1016165 (PMC9772259; doi:10.3389/fimmu.2022.1016165)
Supplement: Supplementary file 3 [file Table_3.xlsx]

## Sheet: Supplementary Table 3
Supplementary Table 3
The overlap of differentially expressed genes for both human situations of anaphylaxis: ED ((ACUTEvsAFTER_7 days+1 month) and DBPCFC (POST (+2-4 h)vsBEFORE)
The significance values are colored in green so that the intensity of green color corresponds to a more significant difference. The log fold change values were colored in red for positive values (corresponding to upregulation) and in blue value for negative scores (corresponding to downregulation).
GeneID	adj.P.Val_ED	logFC_ED	adj.P.Val_DBPCFC	logFC_DBPCFC
FOS	1.08734e-11	1.5103	0.00958356	0.957746
DUSP1	1.338e-10	1.46313	0.0104212	0.965621
IVNS1ABP	1.24799e-09	0.735172	0.0517686	0.371071
MYCL	2.86615e-09	-1.33496	0.044603	-0.702502
ARID5A	9.58948e-09	0.984996	0.0672833	0.506598
CPA3	1.08347e-08	-2.06752	0.0212035	-1.65161
CST7	1.08347e-08	1.30172	0.0182044	0.960289
METRNL	2.31066e-08	1.11141	0.0589308	0.606997
PRDM1	6.16111e-08	0.964655	0.0712396	0.532454
PFKFB3	7.16577e-08	1.32221	0.0104212	1.13917
HDC	9.36222e-08	-2.22512	0.0444667	-1.46576
SLCO4C1	1.12803e-07	0.976124	0.0621376	0.602253
SAMSN1	2.08168e-07	1.73624	0.0446852	1.27135
HRH4	4.01377e-07	-1.03306	0.0110729	-0.865016
PDP1	6.06598e-07	-0.611583	0.0633313	-0.408584
OSM	7.31949e-07	1.20366	0.00913058	1.27315
APMAP	9.42112e-07	0.837006	0.0028949	0.984576
PER1	9.42112e-07	2.3733	0.0405682	1.93576
CD55	1.57652e-06	0.891089	0.012428	0.855812
KLF9	1.63874e-06	0.745416	0.0885787	0.464017
MCEMP1	2.03756e-06	1.49881	0.0658602	1.3581
IL5RA	2.22621e-06	-1.1945	0.0045649	-1.60535
CD177	2.44779e-06	2.09678	0.00699694	3.03614
ASRGL1	2.85266e-06	-0.772188	0.0119004	-0.977788
GYG1	3.36406e-06	0.86076	0.0456233	0.718566
CSRNP1	3.48893e-06	0.89825	0.0364251	0.6988
CDK5R1	4.04397e-06	1.36221	0.0089616	1.36463
OXA1L	4.64904e-06	-0.434068	0.0439853	-0.324404
MAP3K1	5.14306e-06	-0.365999	0.05953	-0.256458
SYTL3	5.17387e-06	0.851892	0.0208062	0.748215
AHR	5.48529e-06	-0.773094	0.0533188	-0.568018
STX4	6.01225e-06	0.51489	0.0477808	0.388644
MMP9	7.60634e-06	1.93187	0.00971974	2.13042
SNX30	7.60634e-06	-0.455434	0.0421076	-0.366857
ANKRD22	8.68223e-06	1.86548	0.0405682	2.23814
SYAP1	1.10064e-05	0.593423	0.0202871	0.598554
CHSY1	1.17861e-05	0.675332	0.0234206	0.65807
SETD7	1.17861e-05	-0.640085	0.0946674	-0.421943
PTGDR2	1.32777e-05	-1.21465	0.00251481	-1.88213
FAM124B	1.35517e-05	-1.29496	0.0488278	-1.34826
VPS9D1	1.35772e-05	0.858699	0.0480474	0.679393
ANO6	1.36118e-05	-0.430142	0.0127096	-0.481291
CCR3	1.42596e-05	-0.819482	0.0233196	-0.66063
CAMK1	1.56091e-05	-0.742129	0.00357046	-1.07494
U2AF1	1.62235e-05	0.56839	0.0156184	0.573283
MSRA	1.75081e-05	0.86156	0.0181535	0.886251
TP53I11	1.86481e-05	1.31966	0.0601047	1.05564
PLAUR	1.9346e-05	0.733431	0.0237685	0.729127
CEBPG	1.94862e-05	-0.579664	0.0772661	-0.46104
CSGALNACT2	2.13152e-05	0.634189	0.00598559	0.812996
PGM1	2.13152e-05	0.54622	0.0190435	0.569664
RAB27A	2.13152e-05	0.538943	0.00676336	0.683275
SIGLEC8	2.18472e-05	-1.17946	0.0807053	-0.993835
MAEA	3.83145e-05	0.529029	0.0113414	0.614767
PHACTR1	3.87798e-05	1.1618	0.0314525	1.10833
LIPA	3.91902e-05	-0.573006	0.00479271	-0.865747
IL18RAP	4.03355e-05	1.36505	0.0251462	1.18129
DRAM2	4.09201e-05	-0.438144	0.0880885	-0.321614
PADI4	4.65631e-05	1.31339	0.0110729	1.54162
KIF3C	5.00261e-05	0.829295	0.00809056	1.17899
NFKBIE	5.81692e-05	-0.621039	0.041147	-0.573916
HLA-DMB	5.99838e-05	-0.766529	0.0471141	-0.65715
BTK	6.24443e-05	-0.323729	0.0297332	-0.319087
IRF2BP2	6.45211e-05	-0.559252	0.0313768	-0.543724
LFNG	7.02851e-05	-0.798048	0.00890851	-1.02833
MAPKAPK2	7.10847e-05	0.590965	0.0613906	0.481137
TBC1D9	7.38618e-05	-0.788118	0.0659294	-0.679859
FRMD4B	8.1135e-05	0.811207	0.0410261	0.87853
GALNT3	8.58397e-05	0.48953	0.0705616	0.423267
SEMA7A	8.58397e-05	-0.573196	0.000755305	-1.11831
CLEC4D	8.58706e-05	1.3039	0.00490469	2.08665
CERS6	8.83671e-05	-0.389574	0.0114686	-0.49038
TANC2	9.5739e-05	0.845853	0.0304889	0.738937
FUCA1	0.000108648	-0.475248	0.0206839	-0.538567
FBXW2	0.000110084	0.277496	0.0223317	0.298778
IL18R1	0.000110806	1.4311	0.0193482	1.55854
VAV3	0.0001197	0.398455	0.0456025	0.346845
SLC39A9	0.000122308	-0.232627	0.0462815	-0.2144
ST3GAL4	0.000122308	0.671122	0.0108154	0.87813
CTBP2	0.000123786	0.370048	0.0911784	0.278419
GBA	0.000123786	0.668976	0.0202729	0.793013
RBMS1	0.000123786	0.293559	0.0165808	0.337118
SLA	0.000123786	0.747029	0.0543391	0.657248
TUBA4A	0.000125296	0.742893	0.0537465	0.640689
ATG2A	0.000127564	0.982788	0.0326862	0.951013
GPR35	0.000130361	-1.01116	0.0250955	-1.35524
VNN1	0.000134004	1.19957	0.0187791	1.41511
LAMTOR5	0.000137848	0.529244	0.00219234	0.951512
JMJD6	0.000140496	0.48539	0.0247057	0.483327
EXTL3	0.000142735	0.727855	0.01774	0.781614
IRS2	0.000155087	1.3764	0.0234959	1.3991
VNN3	0.000155087	0.846392	0.0104212	1.02001
POR	0.000156473	0.549251	0.0183393	0.632536
HLA-DMA	0.00015677	-0.637253	0.0855276	-0.510399
CLEC4E	0.000157969	1.40113	0.0218155	1.53239
HECTD1	0.000162557	-0.321621	0.00824014	-0.446748
AGPAT5	0.000162811	-0.525432	0.0617717	-0.491131
EIF3D	0.000167457	-0.49517	0.0280794	-0.544556
JDP2	0.000174469	0.990947	0.0480894	0.943791
ITPRIP	0.000177303	0.711761	0.0671635	0.565576
CNST	0.000184564	-0.369706	0.0375921	-0.372062
KCTD15	0.000224273	-0.620366	0.0233196	-0.79045
ZNF692	0.000229583	0.438666	0.0533457	0.382724
METTL7A	0.000231295	-0.48949	0.04466	-0.494709
DYNLT1	0.000240468	0.48505	0.016518	0.613288
ELF1	0.000241783	0.208963	0.090144	0.169277
GIMAP8	0.000243774	-0.491431	0.0892991	-0.396515
MAP2K6	0.00024429	0.686136	0.0183236	0.831527
SRPK1	0.000244496	0.576318	0.00210754	1.00398
ZBTB42	0.000245122	-0.962436	0.0279717	-1.05119
MSL3	0.00025403	0.484657	0.00913058	0.642874
NPC1	0.000256658	0.474243	0.0421076	-0.446886
ZNF281	0.000268821	0.636686	0.0190292	0.736239
THBD	0.000269372	0.847435	0.0307066	0.84173
NFIL3	0.000270287	0.728547	0.0156243	0.92254
ORAI2	0.000278269	0.439902	0.0415384	0.412612
MAPK14	0.000285105	0.467093	0.027794	0.490794
LOXHD1	0.000299033	1.07979	0.00173741	2.05567
ZBTB16	0.000301271	1.67939	0.0658044	1.44569
PTDSS1	0.000304505	-0.470644	0.0249346	-0.550999
CXCL16	0.000317829	0.735615	0.0079011	0.961591
CAPRIN1	0.000328921	-0.329518	0.0361122	-0.348185
TRIT1	0.000347901	-0.603896	0.0388441	-0.63877
CDA	0.000348378	1.09923	0.0111474	1.4727
EIF3L	0.000348378	-0.608682	0.0309461	-0.675581
MCTP2	0.000360279	0.500785	0.0350992	0.497953
GATA2	0.00036311	-1.13462	0.0373226	-1.16253
B4GALT4	0.000381733	0.798948	0.0922757	0.673165
CCDC9	0.000381733	0.580081	0.0202871	0.729883
NTNG2	0.00040092	0.9839	0.00913058	1.18991
CRISP3	0.000409468	1.26803	0.0448591	1.88197
NRIP1	0.000423465	-0.426132	0.0668031	-0.413008
OXSR1	0.000433252	0.270453	0.0537465	0.265495
PGLYRP1	0.000435897	1.28021	0.0270364	1.67722
UTP6	0.000474596	-0.341837	0.0761891	-0.310727
CREBL2	0.000476039	-0.443827	0.0235917	-0.563752
GRPEL2	0.000476039	-0.453905	0.0473516	-0.494689
TBKBP1	0.000476039	0.843173	0.0126258	1.09882
OLFM2	0.000487565	-0.824959	0.0477598	-0.921953
DNAH17	0.000493405	0.975659	0.00821944	1.11148
IER5	0.000507686	-0.491307	0.00971974	-0.722275
PHKB	0.000512605	-0.217474	0.0280904	-0.244443
WDR3	0.000540849	-0.51289	0.0473255	-0.533986
BMX	0.000560524	1.35173	0.0044611	2.46908
PRPF6	0.000573158	-0.305723	0.0703496	-0.29041
ERLIN1	0.000596375	1.0958	0.0244842	1.28543
MANSC1	0.000608232	0.977543	0.0101118	1.32439
CD101	0.000619665	-0.793215	0.0617428	-0.799747
PCGF3	0.000663966	0.382051	0.0960731	-0.284411
MED13	0.000664589	-0.150719	0.0540988	-0.150578
HSPA4	0.000701217	-0.277838	0.0767143	-0.261436
CLNS1A	0.000710148	-0.502396	0.0586374	-0.600468
TOR1A	0.000719095	0.304583	0.0185549	0.388826
POGK	0.000720184	-0.416858	0.015187	-0.56794
ITPKC	0.000722647	0.920395	0.0768238	0.802563
DHX57	0.000732477	-0.494498	0.0708085	-0.477907
CCT8	0.000771376	-0.587856	0.0846417	-0.557827
GTPBP1	0.000777617	0.432202	0.0708531	0.389149
M6PR	0.000783673	-0.463707	0.0209669	-0.603796
ALDH3A2	0.000807365	-0.489858	0.0215935	-0.653774
LILRA6	0.000807365	0.777545	0.00929639	1.2264
TRAPPC11	0.000807365	-0.240609	0.0648936	-0.230958
UBLCP1	0.000807365	0.325157	0.0103565	0.481286
XPOT	0.000808822	-0.395136	0.0308337	-0.484737
TNF	0.000811032	-0.936575	0.0659707	-1.25498
CCT5	0.000862099	-0.359245	0.0665396	-0.362371
PHF12	0.000862099	0.638235	0.0509758	0.621543
S100A11	0.000862099	0.939806	0.0258636	1.09223
STARD3	0.00087234	0.398836	0.0675039	0.379543
CSE1L	0.00088362	-0.380343	0.030625	-0.47931
FAM217B	0.00088362	0.336146	0.0317451	0.375
XPO1	0.000889077	-0.363665	0.0355681	-0.427023
CLASRP	0.000890277	0.673281	0.0935321	0.572477
EMP3	0.00093912	-0.368878	0.0194158	-0.502625
GLUD1	0.00093912	-0.449984	0.0234206	-0.589503
ECHDC3	0.000978188	1.80932	0.014331	2.39809
SRA1	0.000986898	0.436148	0.0506242	0.463905
CKAP4	0.00098932	0.720486	0.0339861	0.852229
HMGB2	0.000995802	0.781279	0.0717449	0.873728
GRSF1	0.00100319	-0.413446	0.0218226	-0.549012
SAP30	0.00100648	1.16847	0.089322	1.25884
NUP155	0.00101218	-0.314553	0.0105837	-0.485423
UBQLN1	0.00101597	-0.266992	0.0379476	-0.320181
CCDC71L	0.00102791	0.548767	0.0300786	0.693995
IMPDH2	0.00102791	-0.434186	0.0635496	-0.435731
EIF2AK2	0.00105314	0.71352	0.020426	0.931424
OPLAH	0.00115854	0.825314	0.047053	1.14319
ISOC2	0.00116902	-0.823884	0.0758069	-1.03197
BLOC1S1	0.00117579	0.425371	0.0224377	0.671775
ZNF146	0.00118633	-0.482051	0.086859	-0.481998
DNAJC10	0.00119329	-0.476537	0.0498989	-0.541352
CSDE1	0.00119399	-0.216905	0.0125994	-0.328788
FUCA2	0.00119399	-0.476417	0.0935051	-0.503273
LDHB	0.00119399	-0.724576	0.0672515	-0.755826
NARF	0.00119399	0.496555	0.0670387	0.477297
ZNF250	0.00119978	0.465572	0.0526572	0.455494
TMCC3	0.00121732	0.670223	0.0179001	0.879194
STT3B	0.0012305	-0.383106	0.0446404	-0.441783
TMUB2	0.0012316	0.524158	0.0250955	0.634684
CDADC1	0.00127559	0.433874	0.0659707	0.465288
FGD2	0.00128987	-0.476639	0.0234206	-0.619205
GIMAP6	0.00129029	-0.603833	0.033836	-0.727183
NUP133	0.0013502	-0.337975	0.0178792	-0.472101
ULK1	0.0013783	0.829582	0.0594525	0.824191
ATP2C2	0.0013802	1.64385	0.0907599	1.51302
TCP1	0.00138097	-0.344564	0.0927727	-0.334682
NDST1	0.00139456	0.736868	0.028499	0.886222
IRF8	0.00139655	-0.450817	0.0209875	-0.593722
SESN2	0.00139655	0.557389	0.0389874	0.683233
HNRNPH3	0.0014224	0.597988	0.0970111	0.508236
SLC26A8	0.00145957	0.967632	0.000755305	2.16811
DAP3	0.001469	-0.25249	0.0379874	-0.31383
NDEL1	0.00149262	0.503647	0.0254197	0.587435
PRDX1	0.0015293	-0.521186	0.0298726	-0.697557
STX5	0.00153775	0.333885	0.0498258	0.358643
CDV3	0.00158948	-0.224531	0.044603	-0.266222
TMEM242	0.00159716	-0.414393	0.0738262	-0.463813
GPR141	0.00160126	0.94982	0.027134	1.11288
KIF1B	0.00162003	0.584573	0.0427512	0.660334
TMEM120A	0.00166982	0.668733	0.0234959	0.847584
MDH1	0.00167205	-0.472229	0.0504638	-0.569192
IL1R2	0.00167604	1.29916	0.0282509	1.57462
CCT6A	0.00169406	-0.495368	0.0529754	-0.573653
USP10	0.00171397	0.4622	0.00683802	0.823055
CCDC88A	0.00171423	-0.51221	0.0963898	-0.49502
CBR1	0.00176033	-0.609598	0.0519096	-0.816205
RNH1	0.00176439	-0.495299	0.0540988	-0.57169
CPED1	0.00177159	-0.628795	0.0975055	-0.63552
GABARAPL1	0.00178625	0.507567	0.0227868	0.676907
PLIN4	0.00180157	0.803216	0.0189431	1.01562
RPL32	0.00180157	-0.616588	0.0407747	-0.760616
TMEM248	0.00181243	-0.205621	0.0190292	-0.287868
DPYSL2	0.00182783	-0.681398	0.0774504	-0.72438
CD200R1	0.00185315	-0.723934	0.0385815	-1.01612
SERPINB1	0.00191248	0.357979	0.0250955	0.481898
BEST1	0.0019134	0.752163	0.0226019	0.904744
FNDC3A	0.0019159	0.269199	0.0245125	0.349413
MAPK3	0.0019159	0.555677	0.027794	0.711253
RPS25	0.00198737	-0.61671	0.0780605	-0.680509
FH	0.00199531	-0.520174	0.0679752	-0.599907
EPHB4	0.00199754	0.91565	0.0127096	1.44335
NDC1	0.00200399	-0.344276	0.0460217	-0.449292
PRDM5	0.00200696	0.732795	0.0212035	1.20891
RDH11	0.00200696	-0.333283	0.00809056	-0.610274
PPP1R10	0.00201852	0.445385	0.0443432	0.483326
SFXN5	0.00207779	0.541025	0.0517686	0.588166
PRKAR1A	0.00208955	0.207876	0.0109113	0.331204
LMTK2	0.00214469	0.592615	0.0207871	0.807133
HLA-DRB1	0.00215292	-0.707441	0.0540988	-0.781845
IFRD1	0.0021653	0.428227	0.0160425	0.62165
RPL19	0.0021653	-0.644269	0.0413375	-0.823562
RPL7L1	0.00220645	-0.283404	0.0704384	-0.295421
PPP1R8	0.00222165	-0.279223	0.0428971	-0.343067
CCT4	0.00223245	-0.539623	0.0596603	-0.624998
RPS20	0.00225915	-0.601331	0.0767225	-0.674275
MYH10	0.00229337	0.514583	0.0296423	0.498196
ARSA	0.00230266	0.64275	0.0307066	0.741657
IPO7	0.00230266	-0.431539	0.0415384	-0.556955
IDE	0.00231334	-0.348615	0.0167099	-0.569613
EIF4B	0.00231912	-0.460995	0.0194343	-0.688755
LRRC4	0.00235325	0.698945	0.0621861	0.715332
MXD1	0.00240952	0.500023	0.0400425	0.577433
PNP	0.00241331	-0.410394	0.0371119	-0.52323
SIT1	0.00241411	-0.595785	0.0802655	-0.654051
ZZZ3	0.0024188	-0.472203	0.084865	-0.495833
GALNS	0.00243535	0.663219	0.0827035	0.655831
CA4	0.0024357	0.929631	0.00219234	2.02816
RPS6	0.00248754	-0.674231	0.0771426	-0.791362
LRPPRC	0.00249168	-0.493241	0.0250955	-0.698452
SNX5	0.00249396	-0.412209	0.0217441	-0.612824
IMPACT	0.0026023	-0.384588	0.0630086	-0.49523
GATC	0.00262174	-0.260131	0.0927727	-0.254209
CHMP2A	0.0026403	0.438149	0.0250859	0.594938
RPL15	0.00264677	-0.547074	0.077881	-0.60701
ABCC5	0.00275316	0.507365	0.0569384	0.518826
OPA1	0.00279983	-0.29621	0.0546099	-0.366454
CANX	0.00280651	-0.40314	0.0130694	-0.673563
WAS	0.00280651	0.829731	0.0780275	0.862213
PELI1	0.00282265	0.560863	0.0490597	0.639812
ACAT1	0.00285679	-0.41044	0.0687973	-0.534811
EIF4G3	0.0028669	0.318874	0.0596603	0.352148
DYRK2	0.00287434	-0.589203	0.0249789	-0.779592
AKIRIN2	0.00288173	0.49897	0.0315158	0.666552
CTSC	0.00288876	-0.275656	0.0565795	-0.303569
KDM1A	0.00288876	-0.414692	0.0213622	-0.609894
CD9	0.00298461	-0.408315	0.0289838	-0.549393
ETS2	0.00302558	0.519677	0.0696365	0.560852
ARG1	0.00302606	1.54115	0.0133984	2.5755
EFTUD2	0.00302606	-0.351065	0.0159205	-0.547388
LILRA5	0.00302606	0.459581	0.00913058	0.827741
BCL2A1	0.00303308	0.757738	0.0320456	1.23172
HDLBP	0.00307166	-0.228001	0.0416307	-0.28766
SYNE1	0.00307879	0.420027	0.0288125	-0.542705
CCT3	0.0031534	-0.501607	0.0317145	-0.698507
FPR2	0.0031534	0.585901	0.0115838	0.954475
GNPAT	0.00317962	-0.254985	0.0799672	-0.281695
AP5B1	0.00321227	0.604039	0.0688778	0.603886
F13A1	0.00325937	-0.427416	0.0330141	-0.561939
NDUFA12	0.00325937	-0.499188	0.0780393	-0.624135
CEP350	0.00330949	-0.175617	0.0130694	-0.277478
RFX5	0.00332193	-0.436095	0.0378303	-0.54216
LBR	0.00333547	0.356514	0.0298726	0.484112
RPL10A	0.003354	-0.631807	0.0575663	-0.776484
ZFR	0.00335443	-0.230256	0.0803126	-0.24778
GTF3C3	0.00340602	-0.379343	0.0232195	-0.549405
SLC9A8	0.00340602	0.633811	0.0962496	0.536911
CYBB	0.00341401	-0.585145	0.0673033	-0.671853
VPS45	0.00341401	-0.443182	0.0539633	-0.531761
HCFC2	0.00349623	-0.396501	0.0214328	-0.634053
FLOT1	0.00349791	0.455082	0.0191514	0.66557
PDS5A	0.00350431	-0.328051	0.0104212	-0.573059
HSPA8	0.00355418	-0.551072	0.0127096	-0.938731
INPP4B	0.0036083	-0.639579	0.037246	-0.803709
RPL4	0.00364912	-0.655822	0.058566	-0.826602
KIF2A	0.00366134	-0.308559	0.0127499	-0.533857
POLR1B	0.00367322	-0.389424	0.0594525	-0.46394
GIMAP1	0.0036743	-0.484859	0.0862639	-0.518107
ABHD10	0.00370452	-0.426421	0.0509151	-0.557888
CYP4F3	0.00372333	0.730417	0.0184845	1.05214
MALT1	0.00372333	-0.451119	0.0530238	-0.542419
RPL38	0.00374466	-0.519072	0.080404	-0.591037
EIF3G	0.00381877	-0.456625	0.0885387	-0.510342
CCDC6	0.00385228	-0.352204	0.0554002	-0.417314
IFITM2	0.00387041	0.624028	0.0127096	0.937114
NAGA	0.00387124	-0.476572	0.0850057	-0.539068
MAN2A1	0.00393325	-0.26779	0.0309461	-0.368286
SDAD1	0.0039372	-0.419091	0.077881	-0.491551
AHCYL2	0.00403181	-0.300426	0.0102116	-0.494995
NLRX1	0.00403878	0.53977	0.0104212	0.918176
AK2	0.0040851	-0.313912	0.041147	-0.397991
WDR75	0.00409491	-0.480338	0.032017	-0.676432
AAMP	0.00410276	-0.367716	0.0280904	-0.533397
NOL11	0.00411091	-0.4214	0.0614848	-0.514223
CARD9	0.00414611	-0.475606	0.060026	-0.615829
RPS14	0.00418764	-0.58034	0.0531844	-0.75456
YBX1	0.00421399	-0.389448	0.0190292	-0.62555
DYSF	0.00423188	0.902637	0.0454571	1.10473
AKR1A1	0.00426001	-0.47608	0.0701401	-0.58956
RAB7A	0.00427102	0.649891	0.0549825	0.752532
CEBPD	0.00430934	0.662114	0.0522586	0.783946
APOL3	0.00435214	-0.609679	0.0488278	-0.785062
CYSTM1	0.00438676	0.621367	0.0170649	1.0324
SWAP70	0.00439746	-0.298424	0.0428982	-0.379773
USP11	0.00439746	0.474102	0.0710794	-0.584093
RPL37	0.00441891	-0.520802	0.0616022	-0.663965
GLOD4	0.00444462	-0.408169	0.0172867	-0.691849
DNAAF2	0.00444969	-0.462788	0.0662542	-0.607471
MLX	0.0044845	0.381303	0.0342533	0.49996
U2AF1L4	0.00452246	0.571313	0.0916805	0.587247
QSER1	0.004565	-0.35746	0.0234202	-0.529012
RPS23	0.00461509	-0.601834	0.0471141	-0.807724
HDAC9	0.00463258	-0.425824	0.0800412	-0.476414
ANAPC7	0.00464102	-0.218658	0.0399124	-0.286294
CPEB2	0.00464102	0.468243	0.052725	0.533371
TSHZ3	0.00464102	0.672176	0.0188132	1.1552
EPHA1	0.00465195	-0.493847	0.0952207	-0.508304
HDAC1	0.00475573	-0.287002	0.0549825	-0.346892
RPL18	0.00475573	-0.58185	0.0339761	-0.81541
RPS11	0.00476791	-0.493996	0.0448355	-0.683263
BCL9	0.00487875	0.716319	0.0528315	0.744291
QPCT	0.00492766	0.681016	0.0119362	1.21906
ZC3H14	0.00493382	-0.332353	0.0907061	-0.366309
ICE2	0.00505115	-0.379178	0.0346288	-0.519941
RPL37A	0.0052409	-0.568509	0.0427512	-0.771565
ATP9A	0.00525967	0.567911	0.0939393	0.678779
IER3	0.00528886	0.715333	0.0762952	0.882795
RPL6	0.0052987	-0.553396	0.0843557	-0.695318
SRSF1	0.0052987	-0.279473	0.0265914	-0.400783
PDLIM7	0.00534513	0.690919	0.04692	0.824512
BOD1	0.00535448	-0.493798	0.0823032	-0.592967
SLC45A3	0.00544466	-1.21248	0.0847085	-1.31975
SNRPD3	0.00545162	-0.242198	0.0522254	-0.332447
PYGL	0.00546828	0.560377	0.028206	0.785506
PES1	0.00552344	-0.416191	0.0740543	-0.518628
EIF2S1	0.00559267	-0.344204	0.0561017	-0.45771
ZNF438	0.00562533	0.527392	0.00683802	0.955884
ITGA4	0.00562985	-0.512596	0.0141339	-0.854883
NGRN	0.00563649	-0.340379	0.060026	-0.436149
COA6	0.0056553	-0.599112	0.0453379	-1.18198
PHC2	0.00566232	0.776179	0.0253657	1.1031
MTG2	0.00575503	0.459555	0.0405682	0.565085
TRIM25	0.0057616	0.542226	0.0705171	0.565052
IBTK	0.00582558	-0.435467	0.0472641	-0.605567
HSPH1	0.00583397	-0.475171	0.0510407	-0.612478
ATPAF1	0.00589481	-0.291094	0.0888117	-0.351206
FBXW11	0.00593809	-0.148814	0.0659318	-0.17524
KBTBD6	0.00596075	0.504463	0.05649	0.572449
DDX47	0.00610315	-0.399874	0.0498989	-0.542753
ACSL1	0.00610782	0.726755	0.00985425	1.29044
NACA	0.00610782	-0.426417	0.0255238	-0.660716
ALOX5AP	0.00611201	0.683754	0.027794	0.961603
TMEM91	0.006171	0.54058	0.0390702	0.714672
CAND1	0.0062403	-0.437528	0.0415178	-0.600841
ZMYM4	0.00624837	-0.273508	0.0314143	-0.419439
TYW3	0.00625244	-0.445775	0.0608792	-0.664662
PARG	0.00625946	-0.263789	0.0357986	-0.380731
TADA2B	0.00625946	0.238461	0.045913	0.294967
SBNO2	0.00635781	0.515	0.0622719	0.606624
RAB24	0.00641247	0.398538	0.0429619	0.518525
DNTTIP1	0.00651305	0.459688	0.00809056	0.907081
ORM1	0.00651305	1.27336	0.00301795	2.46151
PCBD1	0.00651305	-0.494921	0.0953164	-0.722391
TNPO3	0.00651305	0.230736	0.0386132	0.311705
CALU	0.00651505	-0.317374	0.0715234	-0.394277
STK16	0.00653117	0.46813	0.0376679	0.630355
GNL3	0.00660377	-0.514838	0.0663928	-0.727975
DMXL1	0.00668236	-0.293464	0.0316449	-0.408563
UBA2	0.00685781	-0.40954	0.0897457	-0.492545
CAT	0.00694973	-0.319294	0.0045649	-0.672982
TDP1	0.00696249	-0.335188	0.0230264	-0.52242
IPO5	0.0071006	-0.432549	0.0298726	-0.679025
KLHL6	0.0071006	-0.233766	0.00915776	-0.425962
GEMIN5	0.00711425	-0.364126	0.04779	-0.502608
RUNX3	0.00714952	0.524416	0.0650645	-0.631288
GSTP1	0.00715726	-0.47904	0.0397404	-0.708379
UBAP1	0.00720308	0.406418	0.0681978	0.488556
IARS2	0.0072685	-0.318635	0.028864	-0.4971
MMP25	0.0072685	0.703891	0.0758386	0.722448
PPP1R3D	0.00730226	0.387737	0.0207347	0.608293
ANAPC5	0.00747949	-0.30447	0.0313768	-0.450324
NOA1	0.00748147	-0.337308	0.0998306	-0.338036
HP1BP3	0.00750445	-0.201282	0.0284948	-0.299593
VEZT	0.00751507	-0.390823	0.073744	-0.495625
NLRP6	0.007555	0.679305	0.0633972	0.686588
STT3A	0.007555	-0.291278	0.0771468	-0.368054
TREM1	0.007555	0.489911	0.0283528	0.711893
RPL14	0.00775488	-0.544425	0.0971109	-0.644284
ASB7	0.00777161	0.229976	0.0599412	0.28046
RRP7A	0.00783772	-0.290985	0.0473367	-0.396
SDCBP	0.00794739	0.33766	0.0208062	0.540356
LACC1	0.00798013	-0.481839	0.0234206	-1.07692
CD28	0.00798268	-0.614155	0.0660603	-0.786162
FPR1	0.00803322	0.456991	0.0234092	0.703338
PDZD8	0.00814651	0.317441	0.0270109	0.45782
UBE3A	0.00817867	-0.330915	0.0460374	-0.451511
CD84	0.00829515	-0.28831	0.0313599	-0.421775
RAB44	0.0083005	-0.631106	0.044603	-0.963872
THAP11	0.00832641	-0.323489	0.0479856	-0.446548
DOK2	0.00835323	-0.463666	0.0123989	-0.874183
MTDH	0.00837978	-0.354869	0.0698807	-0.459171
POLE3	0.0084651	-0.332802	0.0553691	-0.450849
RPL23A	0.00849	-0.559702	0.0508321	-0.767009
ANAPC1	0.00852502	-0.32928	0.0127096	-0.591074
RUFY3	0.00853303	-0.41757	0.0234206	-0.595044
RNF144B	0.00864783	0.50795	0.0317168	0.720879
TSPAN3	0.00864783	-0.335455	0.0907599	-0.406404
SNRNP40	0.00869874	-0.368931	0.0555005	-0.517563
SLC11A1	0.00889152	0.567687	0.0229343	0.85924
MRPS27	0.00891458	-0.283822	0.0450216	-0.382437
SAT1	0.00900901	0.319052	0.0513488	0.427473
SMAD2	0.00901115	-0.177567	0.0234092	-0.27863
RYR3	0.00906741	-1.02514	0.0752245	1.05498
MGA	0.00908157	-0.338589	0.0125544	-0.625303
RPS19	0.00908987	-0.551826	0.0416728	-0.80964
NME8	0.00910256	0.549736	0.00274023	1.3228
CNOT1	0.00913232	-0.203989	0.0126771	-0.368192
DHX9	0.00915884	-0.28132	0.0326924	-0.415516
MYBPC3	0.00917247	0.631953	0.0132536	1.09197
RPS5	0.00921364	-0.578201	0.0846417	-0.709121
NFKB1	0.00922958	-0.187566	0.0633352	-0.236179
ITGB1	0.00925687	-0.364674	0.0234206	-0.613223
PREPL	0.00928584	-0.298002	0.0269892	-0.421326
PPAT	0.00930341	-0.461438	0.0894134	-0.569959
ZBTB24	0.00930341	-0.256208	0.099224	-0.286305
DUSP7	0.00935099	-0.542106	0.0977154	-0.627319
RPS15	0.00936307	-0.486568	0.0446155	-0.697323
PUS7	0.00948134	-0.343076	0.017349	-0.749496
IFITM3	0.00948622	0.648424	0.013211	1.2052
PPP1R15A	0.0094927	0.463916	0.0662542	0.528217
CHMP7	0.00969111	-0.420995	0.0601047	-0.531764
ARID3A	0.00992088	0.494218	0.0700327	0.614398
UTP15	0.00992348	-0.32658	0.0835309	-0.434867
TP53INP2	0.0101269	1.02119	0.0710539	1.05555
PCM1	0.0101706	-0.221355	0.00890851	-0.439339
C1RL	0.010329	0.491698	0.0477808	0.624153
AATK	0.0104183	0.654422	0.0668203	0.822525
SQSTM1	0.0104977	-0.22012	0.05953	-0.281254
OXSM	0.0105437	-0.53397	0.012812	-1.20588
VPS35	0.0106764	-0.170663	0.0801184	-0.209151
GPX3	0.0109319	0.581239	0.0858447	0.559214
ENO1	0.0109957	-0.359775	0.023276	-0.617947
NABP1	0.0110155	0.39702	0.0386573	0.520696
BCL3	0.0112004	0.687744	0.0683139	0.882343
TTC37	0.0112249	-0.408253	0.0313768	-0.669494
NOL10	0.011253	-0.262685	0.0102116	-0.558537
RPN2	0.0112794	-0.358907	0.0482735	-0.531143
TNFAIP6	0.0112794	0.729153	0.0156162	1.40971
P3H1	0.0113482	-0.302051	0.0575167	-0.409095
XRCC6	0.0114148	-0.379091	0.0489582	-0.543313
SNORD12	0.0114448	0.839869	0.0104212	1.34267
IMP3	0.0114643	-0.439165	0.0384464	-0.653644
SLC25A3	0.0115458	-0.238136	0.0658576	-0.311427
LMNB1	0.0115778	0.482571	0.0359813	0.753913
SCO1	0.0116852	-0.312768	0.0645324	-0.448194
YWHAG	0.011769	-0.25527	0.0456025	-0.368116
NOC3L	0.012139	-0.416942	0.0517686	-0.604454
UNC13B	0.0121868	-0.728575	0.0662542	1.03528
DENND4A	0.0122195	-0.319579	0.0154398	-0.600376
CNOT2	0.0122622	-0.215366	0.0853643	-0.258135
DNAJA3	0.0122691	-0.33433	0.0214987	-0.57275
SHMT2	0.012436	-0.377411	0.0484592	-0.576473
BCL6	0.0124694	0.664188	0.0313991	0.957063
TCEA1	0.0126439	-0.291814	0.0441017	-0.458344
NQO2	0.0126581	0.427092	0.0404288	0.623827
CYTH2	0.0126804	0.300322	0.0740965	0.362501
SLC36A1	0.0126804	0.457173	0.0750955	0.512139
FRYL	0.0127123	-0.192589	0.0273129	-0.303218
CLINT1	0.0127279	-0.225008	0.0066018	-0.51147
EEF1G	0.0129106	-0.529182	0.0576734	-0.765619
TMX4	0.0130436	0.243137	0.0188132	0.416015
PDCD2	0.0131263	-0.310583	0.0545574	-0.431104
LSM4	0.0133423	-0.431446	0.0643616	-0.596181
ZNF121	0.0133423	-0.326154	0.035169	-0.530677
SLC25A44	0.0134322	0.567598	0.042149	0.776624
EIF2AK3	0.0134347	-0.34674	0.0297332	-0.577995
NCKAP1L	0.0134634	-0.218338	0.0125475	-0.428163
KREMEN1	0.0134877	0.665558	0.0250955	0.966616
SMARCAD1	0.0135459	-0.363141	0.047957	-0.535881
CDK14	0.0137239	0.56569	0.0718105	0.722844
UTP20	0.0138134	-0.366069	0.0954572	-0.438163
AASDH	0.0138945	-0.266236	0.0796017	-0.338324
ITPR2	0.0139395	-0.180704	0.0333488	-0.267177
PBX2	0.0140259	0.282841	0.0821047	0.34091
BCKDK	0.0140876	0.413564	0.0596788	0.543985
FKBP5	0.0141397	0.97108	0.040273	1.33202
TEX264	0.0141397	-0.343773	0.0161965	-0.655656
NEDD9	0.0141583	0.432478	0.0565889	0.568669
CHD9	0.0143153	-0.23322	0.0339761	-0.370389
RANBP2	0.0144644	-0.211814	0.02559	-0.362016
DDB1	0.0144779	-0.293533	0.0042409	-0.719164
PLIN5	0.0144779	0.68742	0.00699694	1.34231
CEP192	0.0145899	-0.23964	0.0548805	-0.335321
LITAF	0.0147238	0.287802	0.0386573	0.425803
NDUFA10	0.0147238	-0.225656	0.0637713	-0.312727
UBN1	0.0147238	0.441918	0.0513869	0.598907
ALKBH8	0.014751	-0.35828	0.0972652	-0.464744
UFC1	0.014751	-0.26839	0.0661556	-0.395587
BRI3	0.0149143	0.448199	0.02239	0.794244
ZNF451	0.0152066	-0.253804	0.0334737	-0.394462
CEBPZOS	0.0152267	0.346991	0.0710904	0.399794
PHTF1	0.0154248	0.483269	0.0207883	0.826201
RPL18A	0.0154518	-0.51859	0.0672443	-0.712365
TOP2B	0.0155117	-0.276671	0.0573006	-0.389388
TUBE1	0.0156535	-0.657032	0.0907061	-0.874966
RPL12	0.0157484	-0.414323	0.0919112	-0.54112
SFXN4	0.0157504	-0.426294	0.0919112	-0.626186
HLX	0.0157959	0.687675	0.0182462	1.24407
ZDHHC18	0.015883	0.387127	0.0627656	0.513672
DENND4C	0.015892	-0.296252	0.0218155	-0.521106
TBC1D12	0.0159078	-0.413242	0.0717449	-0.611166
RPS6KA4	0.0160139	-0.354358	0.0529754	-0.521173
BRWD1	0.0161435	-0.261898	0.0265499	-0.429231
SNRPD2	0.0161435	-0.422588	0.0878017	-0.654313
PANK3	0.0163406	-0.222542	0.00856577	-0.508633
ANXA3	0.0164281	0.742147	0.0179001	1.52383
SUGT1	0.0164281	-0.286636	0.0599412	-0.430889
TTPAL	0.0164281	0.288288	0.0712412	0.364701
OCLN	0.0164676	0.550213	0.0317773	0.602616
MRPS7	0.0166292	-0.415108	0.049657	-0.746676
CLPTM1L	0.016722	-0.260365	0.0856033	-0.353481
CEP85	0.0167707	-0.327499	0.0042409	-0.806846
KLHL36	0.0169075	-0.254731	0.067211	-0.327322
DDX19A	0.0169624	-0.28282	0.0533457	-0.424951
ITGAV	0.0169624	-0.245057	0.0318699	-0.416329
NCBP1	0.0170851	-0.257681	0.0257105	-0.412149
SF3A3	0.0171154	-0.348256	0.0418378	-0.535412
SLC25A12	0.017134	-0.305211	0.080421	-0.387969
MRPL17	0.0171879	-0.447365	0.0944917	-0.667202
MAP3K4	0.0172062	-0.329248	0.0172867	-0.615515
ODC1	0.0172062	-0.314845	0.0209669	-0.575889
UBXN2B	0.0172216	0.409186	0.0558068	0.566038
RTCB	0.0172493	-0.378818	0.075212	-0.518491
LIMK2	0.0172596	0.46562	0.0449868	0.648474
PGM3	0.017324	-0.305185	0.0263774	-0.486016
KRIT1	0.0173598	-0.230132	0.0594525	-0.322161
NBAS	0.0174246	-0.29124	0.0045649	-0.700194
PHKA2	0.0174246	0.350179	0.0796243	0.425103
WDR43	0.0174246	-0.351583	0.0627854	-0.506554
DDX18	0.0175563	-0.363381	0.0696365	-0.492668
ELL	0.0175574	0.334848	0.0202729	0.582094
CBS	0.017744	0.742256	0.0269615	1.31753
MRPS16	0.0177962	-0.184729	0.0476308	-0.282811
PGD	0.017867	0.403333	0.0731815	0.540163
TXLNG	0.0178688	-0.292853	0.0967995	-0.386212
RPL13	0.0179206	-0.580392	0.0551248	-0.844473
TGM3	0.0179906	0.668612	0.00715949	1.8211
TMEM185B	0.0182339	0.366705	0.036344	0.526375
THUMPD3	0.0182679	-0.272238	0.027134	-0.411869
MLF2	0.0183803	0.311405	0.0264085	0.505738
TCF12	0.0184569	-0.309381	0.0227868	-0.546829
UHRF2	0.0184569	-0.292293	0.0730452	-0.366878
SRPRB	0.0185826	-0.387767	0.0213979	-0.797669
PHF21A	0.0187785	0.404526	0.0411453	0.565258
PADI2	0.018841	0.652488	0.0969319	0.790308
RFC1	0.0188779	-0.2366	0.0792949	-0.332247
TPPP3	0.0190327	-1.02554	0.0536804	-1.2597
ELL2	0.0191228	0.304856	0.0876868	0.446841
CSAD	0.0193603	0.548268	0.0423897	0.680959
SEC61A1	0.0193603	-0.282485	0.0271633	-0.500007
KLHL2	0.0194121	0.486187	0.0338872	0.776827
CCNB1IP1	0.0194827	-0.438012	0.0719901	-0.695423
IDH3A	0.0194947	-0.366684	0.0846417	-0.540278
AHNAK	0.0195203	-0.664492	0.0310753	-1.12296
ARHGAP31	0.0196007	-0.512054	0.0437327	-0.798279
CSNK2A1	0.0199552	-0.180139	0.014024	-0.366825
PLOD1	0.0199615	0.316345	0.0636104	0.457142
LRRC8C	0.0199626	-0.416103	0.0611748	-0.581228
SERINC3	0.020015	0.207639	0.040177	0.319823
ATP10D	0.0201238	-0.277011	0.0234206	-0.490015
TAF4B	0.0202085	-0.311901	0.0447704	-0.57941
CAMP	0.0204713	0.684836	0.0584407	1.20714
MAP1LC3A	0.0204713	0.627459	0.0359215	0.953345
ARL2BP	0.0204998	-0.255036	0.0506492	-0.40204
TP53RK	0.0205073	-0.319983	0.0871494	-0.427754
LEO1	0.0206175	-0.246938	0.0719107	-0.354564
SOWAHC	0.0206469	-0.413222	0.0382301	0.545209
SPNS3	0.0206824	-0.561104	0.0532712	-0.979194
CHCHD3	0.0207269	-0.303007	0.0234202	-0.601889
HSPA9	0.0207877	-0.385239	0.0359534	-0.661708
HARS2	0.0212355	0.323607	0.0796029	0.404601
SH3BP5L	0.0212945	0.287461	0.0578277	0.405217
TREML2	0.0213729	0.440546	0.0672833	0.581136
FBXO17	0.0215716	0.804142	0.00683802	1.3415
ITGA6	0.0215716	-0.274186	0.0207798	-0.509948
PLSCR1	0.0215716	0.571815	0.0497326	0.861421
RALGDS	0.0216883	0.319553	0.049657	-0.48523
COMMD3	0.0217737	-0.359532	0.0779095	-0.663036
DOCK11	0.0217737	-0.145057	0.0340707	-0.235957
TMED10	0.0217765	-0.24499	0.0416449	-0.403518
ANKLE2	0.0217895	-0.159549	0.0188173	-0.292725
POLR1E	0.0218314	-0.33177	0.0882077	-0.522159
TBC1D4	0.0219653	-0.483998	0.0697296	-0.636834
RPSA	0.0220343	-0.528881	0.0596603	-0.811952
P2RX1	0.0220544	0.372594	0.080026	0.520394
PAXBP1	0.0222291	-0.299481	0.0161965	-0.571505
CPD	0.0222333	0.508813	0.0630031	0.720126
ATRN	0.0226314	-0.30752	0.0265412	-0.54186
CCT7	0.0226314	-0.312017	0.0795865	-0.446969
MSRB1	0.0228912	0.387285	0.0255238	0.675546
NNT	0.0229009	-0.298694	0.0327096	-0.517385
CACNA1E	0.0231721	0.668305	0.0020413	1.67154
RABGAP1L	0.0232348	-0.210114	0.012812	-0.428613
GPD1L	0.0232976	-0.211781	0.0288125	-0.385634
MATR3	0.0233796	-0.332108	0.0479702	-0.536371
SLC29A1	0.0234782	-0.941176	0.0919147	-1.37346
ZBTB14	0.0235754	-0.276728	0.0356223	-0.474118
FKBP9	0.0236039	0.732247	0.00929639	1.4071
RASGRF2	0.0239102	-0.460159	0.0895818	-0.569812
PRUNE2	0.02399	0.92075	0.0934144	1.09861
HEATR1	0.024041	-0.341855	0.0207883	-0.63264
ARNTL	0.0240694	0.179291	0.0998306	0.218358
THOC1	0.0240889	-0.33784	0.045484	-0.52672
ASCC3	0.0242195	-0.391151	0.0232428	-0.713185
ACP6	0.0245123	0.472176	0.0366112	0.698382
ZNF740	0.024592	-0.235266	0.0943953	-0.294449
MGAM	0.0246043	0.70313	0.0241386	1.15836
ZNF263	0.0247028	-0.294884	0.0433896	-0.462166
CR1	0.0247111	0.480364	0.0375921	0.781358
ERF	0.0247144	0.511587	0.0596185	0.725295
MFSD9	0.0247734	0.384283	0.0130694	0.717142
ASPRV1	0.0247842	0.564689	0.02239	1.00053
TLR4	0.0249886	0.43005	0.0244111	0.768083
ADH5	0.0250055	-0.352089	0.0330141	-0.645714
TIMMDC1	0.0251482	-0.249186	0.0582097	-0.405741
CCDC50	0.0255022	-0.372991	0.0362821	-0.599126
NAGPA	0.0255022	-0.3524	0.0203038	-0.746998
ZBP1	0.0255022	0.37674	0.0261635	0.685011
EEF1D	0.0256527	-0.318398	0.0774636	-0.469839
RPS28	0.0260152	-0.471776	0.0971678	-0.627558
ZBTB11	0.0260864	-0.196616	0.0277658	-0.356613
RBBP4	0.0261607	-0.202192	0.0240342	-0.362459
KCTD2	0.0263027	0.264616	0.0501998	0.399321
CKAP5	0.0263066	-0.256284	0.0241386	-0.512423
UFL1	0.0264896	-0.288027	0.0919918	-0.397507
AICDA	0.0265304	0.760661	0.0119004	1.18458
PTER	0.0265304	-0.312326	0.0608703	-0.523647
GTF3A	0.0266702	-0.283125	0.0876868	-0.425627
KIF1C	0.0269879	0.340346	0.0655823	0.480586
MXD3	0.0269879	0.529279	0.0758069	0.693026
IRF2BPL	0.0272707	0.474983	0.0508368	0.6703
DNLZ	0.0273017	-0.604808	0.0940592	-1.03052
NAP1L4	0.0273221	-0.230114	0.0876933	-0.323498
ACADVL	0.027503	-0.183045	0.0480458	-0.293988
GRAP	0.0277411	-0.459027	0.0237685	-0.827071
MPHOSPH9	0.0278802	-0.273492	0.0162639	-0.593761
ZDHHC20	0.0283239	-0.247448	0.0982696	-0.35417
DHX32	0.0283443	-0.333272	0.0121125	-0.818943
C3orf38	0.0283651	-0.235821	0.0760118	-0.350011
URGCP	0.0283987	-0.374037	0.0408666	-0.646475
KCTD6	0.0286404	-0.574938	0.0839645	-0.979497
CUL1	0.0286935	-0.340351	0.072093	-0.502267
IL27RA	0.0288567	-0.363567	0.0652401	-0.564513
ANXA1	0.0288583	-0.3662	0.0818346	-0.567775
LIAS	0.0288583	-0.296309	0.0384773	0.432966
XPNPEP1	0.0289893	-0.243226	0.0355681	-0.428043
RPS2	0.0293829	-0.481373	0.0464991	-0.787181
SAE1	0.0293847	-0.301334	0.0645402	-0.481228
VDR	0.029605	0.52433	0.0615706	0.79016
ELP2	0.0296311	-0.320616	0.0256708	-0.601031
WDR36	0.0296745	-0.369811	0.0473075	-0.623391
ARHGEF6	0.0299407	-0.162326	0.00866203	-0.380621
GPR27	0.0299407	0.63585	0.0202397	1.15938
MSL1	0.0299407	0.326124	0.0442106	0.508714
ATP8B2	0.0299777	-0.447027	0.0825346	-0.642623
ATP6V1C1	0.0301026	0.199587	0.0940256	0.265071
MRPS14	0.0301026	-0.261129	0.0704822	-0.404316
SMAD5	0.0302522	-0.215204	0.096003	-0.276746
PPP1R3B	0.0302578	0.378465	0.0373226	0.6291
CAPN15	0.0304026	0.352707	0.0939393	-0.481776
GCA	0.0304776	0.431838	0.0404381	0.715628
BCLAF1	0.0307324	-0.18256	0.0453644	-0.287414
DDX24	0.0311937	-0.291611	0.0255706	-0.54833
TFAP4	0.0311937	-0.566262	0.0612496	-0.956038
MLH3	0.0315344	-0.2677	0.0330141	-0.46723
TSFM	0.0315969	-0.299033	0.0370734	-0.558735
WDR11	0.0318381	-0.308134	0.0111474	-0.706267
KAZN	0.0320519	0.90984	0.0514751	1.17458
RBP7	0.0325534	0.522244	0.0257105	1.19904
PBRM1	0.0326132	-0.220261	0.0310753	-0.393365
DHX15	0.0326502	-0.265021	0.0729905	-0.388861
BASP1	0.0328005	0.480263	0.0216162	0.900605
COG2	0.0328958	-0.286669	0.043029	-0.484868
TUFM	0.0334276	-0.272457	0.0407747	-0.463746
SERPINB6	0.0334708	-0.228654	0.0335625	-0.436598
LRG1	0.0335283	0.58188	0.0505006	0.923405
TMEM192	0.033583	-0.211601	0.0885732	0.312865
SDC2	0.0337472	0.488523	0.00858766	1.31756
XPO4	0.0342258	-0.344122	0.0223197	-0.652299
ZIK1	0.0342828	-0.362888	0.0603749	-0.598265
TPP2	0.0343125	-0.357435	0.0214987	-0.69714
RAP1GDS1	0.0345708	-0.246123	0.0277734	-0.484005
CUL5	0.0350576	-0.2862	0.0474685	-0.496015
ATP2C1	0.0351635	-0.139235	0.0144737	-0.295901
ALG1L2	0.0353824	0.714219	0.0232914	1.35293
UBE3D	0.0353824	-0.587821	0.0415178	-1.05486
COQ6	0.0355507	-0.367689	0.0665809	-0.576451
MCCC1	0.0356354	-0.277777	0.0367742	-0.487553
GNL2	0.0362984	-0.273291	0.0808272	-0.461102
SYT2	0.0365019	0.788816	0.02239	1.10093
ACSF2	0.0365684	-0.523673	0.0494093	-0.965807
RALB	0.0367831	0.367447	0.0175793	0.766358
SNORD89	0.0369199	0.460422	0.0105837	0.966406
USP35	0.0375306	0.421389	0.0313768	0.610994
FBLN1	0.037603	0.413499	0.0361553	0.462523
BORA	0.037693	-0.285109	0.0233196	-0.638509
TXN	0.0377183	0.347151	0.02239	0.805615
CYB5B	0.0379359	-0.265986	0.081625	-0.409026
KNTC1	0.0379726	-0.218719	0.0281932	-0.434711
B4GALT5	0.0379828	0.394984	0.010126	0.932081
PPP1R12B	0.038011	0.421511	0.0492283	0.621565
SART3	0.0382804	-0.206894	0.0685106	-0.31311
UTP14A	0.0383028	-0.280488	0.0549349	-0.572923
TAF2	0.0385464	-0.183563	0.0402652	-0.32988
NUDCD2	0.0386159	-0.423362	0.0427512	-1.06457
FARSB	0.0386733	-0.302515	0.0916805	-0.452694
PEPD	0.0388926	-0.304734	0.0346079	-0.609852
BIRC6	0.0391053	-0.2174	0.0130694	-0.471666
TPI1	0.0391473	-0.233982	0.0482974	-0.395886
CHCHD4	0.0393058	-0.343026	0.0730452	-0.671195
ARMC7	0.0393848	0.295619	0.0298027	0.507962
CADM4	0.0394125	0.498382	0.0277431	1.09692
SYNJ2BP	0.0396086	-0.273291	0.0510214	-0.445226
AZIN1	0.0398996	0.216295	0.0844346	0.333406
TRAM1	0.04017	-0.320829	0.0659707	-0.538943
S100A8	0.0402897	0.495908	0.0766291	0.91606
PTPRN2	0.0404985	0.401025	0.00148642	1.2865
KTN1	0.0405831	-0.27294	0.0809689	-0.445634
C19orf54	0.0408176	0.563988	0.0189661	1.00438
SUN1	0.0412236	-0.325912	0.0218226	-0.683881
TNPO1	0.0412236	-0.157122	0.0913142	-0.224228
MAFG	0.0413577	0.363881	0.0646674	0.587095
GLIPR2	0.0416329	0.171375	0.0280904	0.335883
PRDX6	0.0417402	-0.290424	0.0342006	-0.543683
ESYT2	0.0420114	-0.301005	0.040177	-0.525613
TAF8	0.0424869	0.285718	0.0359534	0.479079
CD40LG	0.0425443	-0.412791	0.0836471	-0.612749
VPS51	0.0428255	-0.359266	0.0642626	-0.578862
ZNF551	0.0432407	-0.237782	0.0790739	-0.359329
SELL	0.0436078	0.265971	0.0175089	0.552641
NATD1	0.0438753	0.469733	0.0885387	0.648946
TGS1	0.0440536	-0.176797	0.0429619	-0.320982
BRIX1	0.0441834	-0.364938	0.0780341	-0.753477
XRCC5	0.0442603	-0.158147	0.0454645	-0.275095
DHRS4	0.0442616	-0.40056	0.0526572	-0.778286
IQGAP2	0.0444334	-0.161844	0.0877382	-0.236462
ZNF341	0.0447151	0.394627	0.0214855	0.832813
STK32C	0.0448917	-0.589955	0.0993457	-0.936949
PKNOX1	0.0450322	0.2718	0.0317118	0.474697
PTP4A2	0.0452742	-0.175673	0.0190292	-0.403161
ACP5	0.0453936	-0.253264	0.0482353	-0.399053
KCNH7	0.0454793	0.612417	0.0102116	1.26157
MRPL13	0.0454861	-0.464003	0.0218226	-1.62234
AFG3L2	0.0456862	-0.255435	0.031245	-0.516119
SNAPC3	0.0461266	-0.222233	0.0480529	-0.360206
LPCAT3	0.046668	0.207039	0.0668031	0.316609
FLNB	0.0469005	-0.32257	0.016518	-0.698309
MCM3	0.0469612	-0.356679	0.0916055	-0.556979
USP24	0.0470013	-0.237297	0.0089616	-0.588512
CNEP1R1	0.0471471	0.264587	0.00334792	0.792171
PFDN4	0.0472406	-0.527428	0.0755876	-1.41721
SLC38A7	0.0472486	-0.636275	0.0487622	-1.24406
EEF2	0.0472961	-0.403304	0.0265499	-0.818778
EID2	0.0473051	-0.38544	0.0526572	-0.757496
EIF2B5	0.0475628	-0.248355	0.0255238	-0.490392
TMEM260	0.0476902	0.220716	0.0882605	0.303767
S1PR1	0.047753	-0.438697	0.0592757	-0.737483
CAMSAP1	0.0480528	-0.217675	0.013211	-0.512989
THUMPD1	0.0481974	-0.268057	0.028206	-0.543614
SLC22A15	0.0486772	0.472043	0.0650089	0.680535
AGPS	0.0489019	-0.247448	0.0235917	-0.523338
DGKG	0.0489431	0.438985	0.0382616	0.739774
HSP90AB1	0.049249	-0.340202	0.0120572	-0.814288
ADCY4	0.0494156	0.648739	0.00346925	1.48739
ABHD6	0.0495841	-0.274975	0.00490469	-0.871754
RPL3	0.0498387	-0.470964	0.0755876	-0.794804
F5	0.0499908	0.51813	0.0636453	0.849288
NPAT	0.0501223	-0.202738	0.0782108	-0.317963
SLC6A12	0.0504295	-0.663464	0.0457556	1.0687
EXOC4	0.050607	-0.203025	0.0921934	-0.29291
TAF1B	0.0508131	-0.300738	0.0460217	-0.597542
SMYD2	0.0510744	-0.268778	0.0411146	-0.520138
ADAM9	0.0513162	0.242557	0.0294771	0.513602
RILPL2	0.051843	0.26651	0.088588	0.414337
AMN1	0.0518992	0.362752	0.0253188	0.732279
DDOST	0.052136	-0.292465	0.0778515	-0.486825
TREML4	0.0524929	0.677278	0.023631	1.16889
DNAJB5	0.0524934	0.465483	0.0244842	1.04402
DYRK4	0.0524934	-0.353644	0.0748103	-0.637678
ARL8A	0.0525344	0.395387	0.0883651	0.639518
LETMD1	0.0527683	-0.208018	0.0229343	-0.435014
MRPL24	0.052794	-0.352937	0.0989421	-0.732342
ANP32A	0.0531195	0.144599	0.0927131	0.220714
DUSP14	0.0532958	-0.504761	0.0473255	-0.960512
MAPKAP1	0.0538184	-0.146821	0.074736	-0.232263
NRROS	0.0541848	-0.500544	0.0676247	-0.820935
BAIAP2	0.0543358	0.464977	0.0126258	0.964483
ITGB7	0.054554	-0.439568	0.0359907	-0.909057
WDR70	0.0545555	-0.227088	0.0398316	-0.420523
MTA2	0.0547088	-0.28711	0.0574169	-0.512606
KANSL2	0.05486	-0.219199	0.027794	-0.435857
CPNE2	0.0548602	0.398056	0.0420955	0.747396
CRISPLD2	0.055036	0.516787	0.0300136	0.987813
LRIG2	0.0555479	-0.203429	0.0121466	-0.488706
SNX11	0.0558273	0.307394	0.0808272	0.446298
GAS6	0.0560315	-0.511054	0.0916088	-0.890988
TOR1B	0.0560358	0.304439	0.0760543	0.483852
GFER	0.0562201	-0.343679	0.0266073	-0.88839
WDFY3	0.0562201	0.426031	0.0556426	0.687699
ABHD5	0.0564591	0.434062	0.0372482	0.77686
CWC25	0.0567904	0.265563	0.0227868	0.531605
EFNB1	0.0568087	-0.364993	0.0940256	-0.652203
DCAF17	0.0568923	-0.276001	0.062249	-0.468422
CYLD	0.0571062	-0.202471	0.0683146	-0.326987
TSPAN2	0.0574156	0.309321	0.018251	0.672911
RAB36	0.0576845	0.557066	0.0246059	0.830903
CENPB	0.0580156	-0.352606	0.0666557	-0.608548
SOS2	0.0580156	0.284585	0.0234206	0.57756
RWDD2A	0.0587414	-0.638155	0.0674308	-1.25726
GNG7	0.0589535	0.245963	0.0442832	0.481033
UBB	0.0591814	-0.36024	0.0380887	-0.650041
SND1	0.0593909	-0.272257	0.0154133	-0.662158
FGD4	0.0594287	0.43092	0.0315511	0.869731
LAT2	0.0597571	0.215485	0.0725632	0.350739
ACTL6A	0.0598945	-0.312922	0.0658602	-0.550355
TC2N	0.0598945	-0.401941	0.0535828	-0.731339
LONRF1	0.0598952	0.316494	0.0525071	0.580991
G3BP1	0.0601357	-0.27285	0.0488278	-0.507974
PHLPP1	0.0601801	0.411324	0.0108154	0.902119
UBE2B	0.0601891	0.220692	0.00818037	0.614586
PGS1	0.060659	0.312524	0.0892673	0.450215
FAM126B	0.0606828	0.295152	0.0169423	0.644372
APPL1	0.0607803	-0.246184	0.0342374	-0.500331
MCPH1	0.0608133	-0.208644	0.0504636	-0.345077
TNFSF14	0.061042	-0.304888	0.0773257	0.461684
NECAP2	0.0611385	-0.161438	0.058887	-0.280114
ACTR8	0.0612227	-0.169241	0.0153147	-0.408198
PPP1R16B	0.061265	0.349918	0.081981	-0.598086
TFRC	0.0613364	-0.268663	0.0269779	-0.600048
ACLY	0.0622411	-0.164802	0.096003	-0.25823
ARL6IP4	0.0623511	-0.255794	0.0808043	-0.432085
GOLGA7	0.0624136	0.17126	0.0111474	0.450835
DDX50	0.0626815	-0.252266	0.0966533	-0.418465
URI1	0.0626815	-0.304814	0.044603	-0.598938
BMS1	0.0628177	-0.303357	0.0294771	-0.649706
ATXN10	0.0632109	-0.238709	0.0588411	-0.453566
NUP93	0.0632328	-0.185711	0.0246364	-0.409081
CFAP97	0.063499	-0.295291	0.0462815	-0.599434
NUP205	0.0635344	-0.308014	0.0190348	-0.694357
FOLR3	0.0638075	0.547245	0.0387463	1.00779
GMCL1	0.0638075	0.183432	0.0504636	0.331629
UQCRC1	0.0644647	-0.167825	0.0500615	-0.317897
BCOR	0.064494	-0.309527	0.0811091	-0.528232
CLASP2	0.0645108	-0.202632	0.0234206	-0.440008
NR4A1	0.0647957	0.596512	0.0662542	0.685218
OSBP	0.0648671	-0.117772	0.0466345	-0.2201
LDLR	0.0652584	0.411883	0.0599297	0.585411
BARD1	0.0653892	-0.273032	0.0884445	-0.575805
RAB35	0.0656108	0.18601	0.0549825	0.332751
HEATR5B	0.0656884	-0.157438	0.0193078	-0.3461
ZNF239	0.0662352	-0.52832	0.0717707	-0.976658
RPS4X	0.0662837	-0.430922	0.0745847	-0.730133
CCDC127	0.0666887	-0.528009	0.0939931	-0.922456
TTC27	0.0667741	-0.308596	0.0383391	-0.643138
ARSG	0.0670832	0.287242	0.0383767	0.490468
PRKD3	0.0671362	-0.183746	0.034919	-0.377529
ALDH16A1	0.0671424	-0.321572	0.0540988	-0.617318
ST3GAL5	0.0672434	-0.336467	0.0472219	-0.695275
MGAT4A	0.0677218	-0.257553	0.0892968	-0.41655
MYO5C	0.0678109	0.588084	0.0497326	0.947169
TCAIM	0.0679731	0.273145	0.00219234	0.898857
CLK4	0.0680566	0.324793	0.0427512	0.561781
EIF3A	0.068069	-0.291445	0.0504636	-0.54734
RAB33B	0.0683729	0.250476	0.0045649	0.781728
RILPL1	0.0687787	0.586285	0.0102116	1.48738
PCYOX1L	0.0696143	-0.33035	0.0539783	-0.554473
LNPEP	0.0697409	-0.201718	0.0126258	-0.517561
VPS13C	0.0699737	-0.358013	0.0234206	-0.751368
GTPBP4	0.0700827	-0.252812	0.0781659	-0.445771
POLR1C	0.0702711	-0.30067	0.0470697	-0.618695
BIN3	0.0705664	0.255132	0.0626682	0.423489
MDM1	0.0705664	-0.221087	0.0948532	-0.342105
NAA25	0.0707957	-0.230821	0.0113818	-0.582743
NISCH	0.0720935	0.259225	0.0386787	-0.474722
OSBPL2	0.0724272	0.242025	0.0281246	0.494676
IL1R1	0.0724298	0.664262	0.0294127	1.21994
TRUB2	0.0725064	-0.343869	0.0583381	-0.707992
NCF1	0.073417	0.352159	0.0457556	0.674443
NMT1	0.0735592	-0.14236	0.0249789	-0.310131
KBTBD7	0.0738966	0.401618	0.0271184	0.83597
TYW1	0.0747731	-0.219418	0.0297332	-0.485514
SLC22A18	0.0751458	0.496972	0.0573454	0.702288
TCTA	0.0756467	0.258505	0.0203167	0.543388
UBE2Q2	0.0757457	-0.259802	0.0327537	-0.642297
SFPQ	0.0763726	-0.207329	0.0277658	-0.43412
SEL1L3	0.0765934	-0.321516	0.0732569	-0.579086
SUPT16H	0.07671	-0.188096	0.0927131	-0.310562
USPL1	0.0767226	-0.207384	0.0852413	-0.334912
SLC5A3	0.0767535	-0.300789	0.027134	-0.620897
GPX1	0.0772687	-0.271961	0.0667747	-0.482827
LIN37	0.0773021	0.358623	0.0442911	0.66224
CANT1	0.0773306	0.286124	0.0944415	0.439848
SLC35E3	0.0775893	0.377914	0.0683139	0.586677
STRBP	0.0776535	-0.250467	0.0265499	-0.530367
TIMM21	0.0777129	-0.363331	0.0586078	-0.759987
INPP4A	0.0777937	0.185741	0.0853643	-0.288788
CNPY4	0.0778368	-0.29489	0.071261	-0.557413
NUCKS1	0.0781722	-0.319414	0.0672515	-0.600348
TMEM45B	0.0783441	0.415379	0.0227868	0.951952
PTCD3	0.078382	-0.301352	0.0234831	-0.648811
NOP56	0.0785835	-0.307439	0.0916055	-0.523005
MLYCD	0.0788906	-0.210517	0.0895818	-0.344354
PCGF5	0.0791609	-0.203401	0.0987681	-0.333397
NAMPT	0.0793223	0.394951	0.0558068	0.756324
PLEKHA8	0.0793725	-0.229513	0.049764	-0.434149
RBX1	0.0793918	-0.217284	0.0719217	-0.472757
NHSL1	0.0797181	-0.663948	0.0727801	0.972902
USP37	0.0798348	-0.198248	0.0335976	-0.435908
SLC10A7	0.0800989	-0.260637	0.0258636	-0.603236
B3GNTL1	0.0804104	0.428866	0.0404381	0.724954
INPP5B	0.0804662	-0.156254	0.0316607	-0.325456
RRM1	0.0809361	-0.292191	0.0390114	-0.70394
CDKL5	0.0816244	0.439065	0.0453644	0.820822
RPAIN	0.0825127	-0.250122	0.0227747	-0.546161
ATR	0.0825215	-0.261959	0.0297332	-0.537569
TMCO3	0.0828769	0.295529	0.0444262	0.589515
MRPS5	0.0829793	-0.19735	0.0379874	-0.411498
RBSN	0.083026	0.138037	0.0774953	0.218807
GMPS	0.0831248	-0.187837	0.0391879	-0.486225
SETD3	0.0834096	-0.177395	0.0772873	-0.332226
LPXN	0.0837431	-0.242796	0.035169	-0.508702
SMPD3	0.0838647	-0.631272	0.037876	-1.37091
ZCCHC17	0.0840246	-0.190347	0.0943953	-0.342088
MEGF9	0.0844134	0.425679	0.0793051	0.717716
LRIF1	0.0844428	-0.171639	0.0400169	0.341013
DHRS13	0.0845326	0.391819	0.0621376	0.713304
PER3	0.0845378	-0.424215	0.0668107	-0.74665
TRIM39	0.0845378	0.232298	0.0292508	0.492134
SIPA1L2	0.0846059	0.559883	0.0234206	1.17152
ACP1	0.0848799	-0.223673	0.0529754	-0.448014
EXOSC10	0.0851221	-0.208131	0.0133455	-0.554952
GORAB	0.0862287	-0.311473	0.0935051	-0.583784
TMX2	0.0874512	-0.156559	0.0759444	-0.284373
RAD50	0.0876457	-0.214959	0.0427512	-0.450773
SMC6	0.0876615	-0.176863	0.0402683	-0.373792
EIF3B	0.0877608	-0.223249	0.0239644	-0.534337
MLLT10	0.0878963	-0.12965	0.0250955	-0.290105
DDX21	0.0881636	-0.279656	0.032017	-0.645167
ZBTB10	0.0882697	-0.277825	0.0668031	-0.52083
KLHL42	0.0889606	-0.263367	0.0356434	-0.521106
ISG20L2	0.0891144	0.233616	0.0264597	0.462408
MTR	0.0897912	-0.243652	0.0214118	-0.569937
SPC25	0.0897912	0.465704	0.0788811	0.611927
TTC3	0.0905003	-0.29942	0.0164934	-0.7529
VIPR2	0.0907631	0.537219	0.010126	1.31065
HTATIP2	0.0907697	0.240007	0.0529754	0.477263
COA4	0.0907902	-0.397907	0.0922757	-0.847936
XPO7	0.0907902	-0.189537	0.0858324	-0.330717
CUL4A	0.0907986	-0.196123	0.0293748	-0.454353
AGA	0.0910426	-0.228625	0.0272117	-0.603701
CAMK4	0.0911175	-0.366725	0.088785	-0.58884
TMED3	0.0911175	-0.29	0.0488606	-0.584061
MSI2	0.0913207	0.175682	0.0551809	-0.350454
FYTTD1	0.0914706	-0.22681	0.0613807	-0.456948
GLS	0.0914706	-0.289065	0.0873287	-0.483706
YARS2	0.0916263	-0.276238	0.0972525	-0.454837
GMEB1	0.0924067	0.181153	0.00490469	0.548015
CEP97	0.0927124	0.280501	0.0690673	0.499124
TRAF3	0.093212	-0.248021	0.0774953	-0.451652
MBD3	0.0934973	-0.309852	0.0377847	-0.694904
POP1	0.0938618	-0.326244	0.0427062	-0.72497
AQP9	0.094099	0.350456	0.0123989	0.924136
FUT8	0.0942648	-0.261085	0.0685756	-0.498601
PDE7A	0.0948217	-0.198097	0.0404288	-0.388311
DDX31	0.0949188	-0.346302	0.0916805	-0.521844
MYCBP2	0.0955333	-0.223704	0.0189431	-0.539702
SCP2	0.0960424	-0.221331	0.0859326	-0.410421
BAZ1B	0.0961368	-0.210919	0.0202397	-0.538893
MEA1	0.0968998	-0.189677	0.084102	-0.388864
ZADH2	0.0971558	-0.183083	0.0207883	-0.399801
PRKAB2	0.0985746	-0.189448	0.0127096	-0.463132
KLHL8	0.0991093	0.386303	0.0480458	0.771662
API5	0.0993067	-0.230425	0.0963669	-0.402918
IGIP	0.0994444	-0.291397	0.0442106	-0.565164
