# Supplementary material for: Integrative transcriptomic analysis in human and mouse model of anaphylaxis identifies gene signatures associated with cell movement, migration and neuroinflammatory signalling
Source: Front Immunol. 2022 Dec 8;13:1016165. doi: 10.3389/fimmu.2022.1016165 (PMC9772259; doi:10.3389/fimmu.2022.1016165)
Supplement: Supplementary file 4 [file Table_4.xlsx]

## Sheet: Supplementary Table 4
Supplementary Table 4
Top differentially expressed genes in MOUSE (MILD+SEVEREvsCONTROL)
The significance values are colored in green so that the intensity of green color corresponds to a more significant difference. The log fold change values were colored in red for positive values (corresponding to upregulation) and in blue value for negative scores (corresponding to downregulation).
GeneID	adj.P.Val_MOUSE	logFC_MOUSE
MMP8	0.00358836	3.45377
PLK3	0.00514286	2.33526
HDC	0.00514286	2.78809
OSM	0.00514286	3.01753
ANTXR2	0.0152733	1.46762
C10orf105	0.0152733	1.95927
CCDC50	0.0152733	-1.06784
MXD1	0.0163913	1.48343
CPNE2	0.0163913	3.3469
BRAF	0.0225214	0.731896
MCEMP1	0.0225214	1.75723
ADAM8	0.0228909	2.54546
IL1R2	0.0228909	3.40038
PTGS2	0.0228909	2.05134
LMNB1	0.0267865	0.861715
IFNGR2	0.0312449	0.848112
ARG2	0.0392226	1.54063
CD14	0.0444342	2.78291
TCN2	0.0458074	2.54183
ETFB	0.0458074	-1.16193
FPR1	0.0470245	2.52151
DMXL2	0.0533695	1.66629
IL4R	0.0567065	1.33191
SLC9A7	0.0567065	-1.08426
USP40	0.0567065	-0.605883
HP	0.0567065	1.95102
ARHGAP24	0.0567065	1.68567
DNAJA2	0.0567065	-0.420846
CERS6	0.0567065	1.08802
RASGRP3	0.0567065	-0.978971
C5AR1	0.0567065	2.20946
TBC1D2B	0.0567065	0.95786
CLEC4E	0.0567065	2.25248
JUNB	0.0567065	1.04467
PLAUR	0.0567065	2.69294
FPR2	0.0567065	2.28712
EEPD1	0.0567065	2.04498
LYST	0.0567065	0.977659
NUDT4	0.0567065	0.71342
ACAA1	0.0574515	-1.57182
SAMSN1	0.061134	1.59713
FOS	0.061134	1.91252
SLC16A3	0.0636725	2.10115
CRISPLD2	0.0636725	2.91086
ATXN10	0.0643764	0.770013
RNF185	0.0670377	1.07806
LCN2	0.0670377	2.5176
MGA	0.0670377	-0.426305
PPP3CC	0.0670377	0.941128
CR2	0.0670377	-1.13932
PON2	0.0670377	-0.791626
MMP9	0.0670377	1.68247
SOCS3	0.0670377	1.5435
LGALS3	0.0673573	1.27988
MCL1	0.0835142	0.752983
UXS1	0.0835142	-1.11594
S100A8	0.0835142	2.05589
P4HA1	0.0835142	0.727581
OGFRL1	0.0835142	0.646873
PMEPA1	0.0850078	1.8643
IL1RN	0.0855504	2.04942
SBNO2	0.0871262	1.17981
MMP25	0.0871262	2.15777
SNX18	0.0907136	1.3455
CHI3L1	0.0932863	1.64428
CHD9	0.0950788	-0.513766
AK2	0.0952296	0.985026
SCRG1	0.0952296	1.53938
PPP1R3B	0.0952296	1.40661
WDFY2	0.0952296	2.08682
HLX	0.0961197	1.79154
POMGNT1	0.0961197	-1.17765
GPR174	0.0961197	-1.01697
LRRC25	0.0961197	1.75154
RAB7A	0.0967537	0.770305
ASB8	0.0967537	1.29461
BAIAP3	0.0992077	-1.42028
MGAM	0.0992077	1.59618
SEPSECS	0.0992077	-1.32585
ARID5A	0.0992077	1.16878
