# Supplementary material for: Integrative transcriptomic analysis in human and mouse model of anaphylaxis identifies gene signatures associated with cell movement, migration and neuroinflammatory signalling
Source: Front Immunol. 2022 Dec 8;13:1016165. doi: 10.3389/fimmu.2022.1016165 (PMC9772259; doi:10.3389/fimmu.2022.1016165)
Supplement: Supplementary file 5 [file Table_5.xlsx]

## Sheet: Supplementary Table 5
Supplementary Table 5
Directionality of expression changes across both human situations of anaphylaxis and mouse model of anaphylaxis
The significance values are colored in green so that the intensity of green color corresponds to a more significant difference. The log fold change values were colored in red for positive values (corresponding to upregulation) and in blue value for negative scores (corresponding to downregulation).
GeneID	adj.P.Val_ED	logFC_ED	adj.P.Val_DBPCFC	logFC_DBPCFC	adj.P.Val_MOUSE	logFC_MOUSE
FPR1	0.00803322	0.456991	0.0234092	0.703338	0.0470245	2.52151
AK2	0.0040851	-0.313912	0.041147	-0.397991	0.0952296	0.985026
SAMSN1	2.08168e-07	1.73624	0.0446852	1.27135	0.061134	1.59713
MGA	0.00908157	-0.338589	0.0125544	-0.625303	0.0670377	-0.426305
CHD9	0.0143153	-0.23322	0.0339761	-0.370389	0.0950788	-0.513766
HLX	0.0157959	0.687675	0.0182462	1.24407	0.0961197	1.79154
ATXN10	0.0632109	-0.238709	0.0588411	-0.453566	0.0643764	0.770013
CRISPLD2	0.055036	0.516787	0.0300136	0.987813	0.0636725	2.91086
S100A8	0.0402897	0.495908	0.0766291	0.91606	0.0835142	2.05589
RAB7A	0.00427102	0.649891	0.0549825	0.752532	0.0967537	0.770305
MXD1	0.00240952	0.500023	0.0400425	0.577433	0.0163913	1.48343
SBNO2	0.00635781	0.515	0.0622719	0.606624	0.0871262	1.17981
LMNB1	0.0115778	0.482571	0.0359813	0.753913	0.0267865	0.861715
CERS6	8.83671e-05	-0.389574	0.0114686	-0.49038	0.0567065	1.08802
IL1R2	0.00167604	1.29916	0.0282509	1.57462	0.0228909	3.40038
MMP9	7.60634e-06	1.93187	0.00971974	2.13042	0.0670377	1.68247
PPP1R3B	0.0302578	0.378465	0.0373226	0.6291	0.0952296	1.40661
MGAM	0.0246043	0.70313	0.0241386	1.15836	0.0992077	1.59618
CLEC4E	0.000157969	1.40113	0.0218155	1.53239	0.0567065	2.25248
CCDC50	0.0255022	-0.372991	0.0362821	-0.599126	0.0152733	-1.06784
PLAUR	1.9346e-05	0.733431	0.0237685	0.729127	0.0567065	2.69294
CPNE2	0.0548602	0.398056	0.0420955	0.747396	0.0163913	3.3469
FPR2	0.0031534	0.585901	0.0115838	0.954475	0.0567065	2.28712
HDC	9.36222e-08	-2.22512	0.0444667	-1.46576	0.00514286	2.78809
OSM	7.31949e-07	1.20366	0.00913058	1.27315	0.00514286	3.01753
MMP25	0.0072685	0.703891	0.0758386	0.722448	0.0871262	2.15777
FOS	1.08734e-11	1.5103	0.00958356	0.957746	0.061134	1.91252
MCEMP1	2.03756e-06	1.49881	0.0658602	1.3581	0.0225214	1.75723
ARID5A	9.58948e-09	0.984996	0.0672833	0.506598	0.0992077	1.16878
