# Supplementary material for: Integrative transcriptomic analysis in human and mouse model of anaphylaxis identifies gene signatures associated with cell movement, migration and neuroinflammatory signalling
Source: Front Immunol. 2022 Dec 8;13:1016165. doi: 10.3389/fimmu.2022.1016165 (PMC9772259; doi:10.3389/fimmu.2022.1016165)
Supplement: Supplementary file 6 [file Table_6.xlsx]

## Sheet: Supplementary Table 6
Supplementary Table 6
Differential expression of immune cell signatures across human situations of anaphylaxis
The significance values are colored in green so that the intensity of green color corresponds to a more significant difference. The log fold change values were colored in red for positive values (corresponding to upregulation) and in blue value for negative scores (corresponding to downregulation).
	ED								DBPCFC
Human immune cell signature	logFC_ACUTEvsAFTER_7days	P.Val_ACUTEvsAFTER_7days	logFC_ACUTEvsAFTER_1month	P.Val_ACUTEvsAFTER_1month	logFC_AFTER_7days_vsAFTER_1month	P.Val_AFTER_7days_vsAFTER_1month	logFC_ACUTEvsAFTER_7days+1month	P.Val_ACUTEvsAFTER_7days+1month	logFC_ATvsBEFORE	P.Val_ATvsBEFORE	logFC_POST(+2-4h)vsBEFORE	P.Val_POST(+2-4h)vsBEFORE	logFC_POST(+2-4h)vsAT	P.Val_POST(+2-4h)vsAT
Eosinophils PMA 2h	0.539361	0.000177079	0.507947	8.979e-05	-0.0314149	0.948623	0.523654	6.0858e-06	-0.0189378	0.796936	-0.0370776	0.314372	-0.0181398	0.756444
Basophils unstimulated	-0.459064	0.00111492	-0.46284	0.000323458	-0.00377588	0.590745	-0.460952	5.33302e-05	-0.101928	0.299986	-0.222665	0.0429637	-0.120737	0.251205
NK cells unstimulated	0.410768	0.00911464	0.355582	0.012799	-0.0551863	0.747192	0.383175	0.00274151	0.00347414	0.846999	-0.188433	0.0158711	-0.191907	0.0720013
Neutrophils LPS 1h	0.60715	0.0510899	0.738371	0.0367175	0.131221	0.846694	0.67276	0.0174126	0.430131	0.132994	0.966726	6.80434e-05	0.536595	0.00794974
Cord blood-derived mast cells control	-0.147051	0.076919	-0.292149	0.00864181	-0.145098	0.0629534	-0.2196	0.00961235	-0.118956	0.438463	-0.178255	0.0429637	-0.0592981	0.0986176
Neutrophils unstimulated	0.613091	0.0567726	0.76246	0.0234961	0.14937	0.561291	0.687775	0.0140152	0.483492	0.270317	1.13356	3.9692e-05	0.650065	0.0127184
B cells unstimulated	-0.245275	0.0629534	-0.148542	0.201679	0.0967327	0.289776	-0.196909	0.0665175	-0.133434	0.699353	-0.283345	0.349369	-0.149911	0.704504
Cord blood-derived mast cells IgE 2h	-0.137003	0.217176	-0.183407	0.0453339	-0.0464043	0.880478	-0.160205	0.0559354	0.0136719	0.606318	0.061531	0.653903	0.0478591	0.426167
Macrophages LPS 4h	0.144759	0.234007	0.10875	0.512486	-0.0360091	0.651619	0.126755	0.279497	0.0364891	0.699353	0.0341172	0.557264	-0.00237193	0.756444
Th1 cells unstimulated	-0.108056	0.289776	-0.158778	0.838135	-0.0507215	0.425262	-0.133417	0.462023	-0.149898	0.171311	-0.26164	0.0158711	-0.111742	0.223024
Th2 cells unstimulated	-0.0580437	0.425262	-0.0822417	1	-0.024198	0.590745	-0.0701427	0.659424	-0.0145919	0.948729	-0.0958178	0.151737	-0.0812259	0.197116
Eosinophils control	0.064283	0.425262	0.0139741	0.967417	-0.0503089	0.376588	0.0391286	0.67727	-0.124927	0.365308	-0.163249	0.0986176	-0.0383216	0.467855
