# Supplementary material for: Integrative transcriptomic analysis in human and mouse model of anaphylaxis identifies gene signatures associated with cell movement, migration and neuroinflammatory signalling
Source: Front Immunol. 2022 Dec 8;13:1016165. doi: 10.3389/fimmu.2022.1016165 (PMC9772259; doi:10.3389/fimmu.2022.1016165)
Supplement: Supplementary file 7 [file Table_7.xlsx]

## Sheet: Supplementary Table 7
Supplementary Table 7
Differential expression of immune cell signatures in murine model
The significance values are colored in green so that the intensity of green color corresponds to a more significant difference. The log fold change values were colored in red for positive values (corresponding to upregulation) and in blue value for negative scores (corresponding to downregulation).
Murine immune cell signature	logFC_MILDvCONTROL	P.Val_MILDvsCONTROL	logFC_SEVEREvsCONTROL	P.Val_SEVEREvsCONTROL	logFC_SEVEREvsMILD	P.Val_SEVEREvsMILD	logFC_MILD+SEVEREvsCONTROL	P.Val_MILD+SEVEREvsCONTROL
Neutrophils	2.75455	0.0289044	3.71025	0.0012432	0.955708	0.382284	3.2324	0.0014766
Basophils	-0.383599	0.0721057	-0.870078	0.00590521	-0.486479	0.0206682	-0.626839	0.00757066
Eosinophils	0.546517	0.120591	0.764017	0.0021756	0.2175	0.720901	0.655267	0.00757066
Macrophages	0.684469	0.396892	1.40007	0.0938617	0.7156	0.160528	1.04227	0.135285
Monocytes	0.730418	0.463403	1.25028	0.151981	0.519863	0.328205	0.990349	0.197686
Innate lymphocytes ILC1	-0.518166	0.0938617	-0.0457958	0.955089	0.47237	0.130381	-0.281981	0.375955
Natural killer cells	-0.69047	0.0289044	0.135407	0.612587	0.825876	0.014763	-0.277531	0.375955
Innate lymphocytes ILC2	0.13695	0.189277	0.18799	0.120591	0.0510403	0.573737	0.16247	0.0886942
CD4+ CD8- T cells	-0.117818	0.955089	-0.279901	0.463403	-0.162083	0.160528	-0.198859	0.719759
gammadelta T cells	-0.253796	0.189277	-0.0690484	0.280963	0.184747	0.382284	-0.161422	0.154236
Epithelial cells	-0.60361	0.955089	-0.228378	0.778866	0.375232	1	-0.415994	0.922136
Dendritic Cells	-0.182373	0.231857	-0.0197213	0.866511	0.162652	0.798446	-0.101047	0.412748
Innate lymphocytes ILC3	0.0528584	0.866511	-0.0317039	0.955089	-0.0845624	0.95913	0.0105773	0.973996
Stromal cells	-0.439913	0.955089	-0.136918	0.778866	0.302995	0.720901	-0.288416	0.819524
gp38+ CD31+ cells	-0.0996312	0.778866	0.0878973	0.53582	0.187528	0.645377	-0.00586696	0.578666
