# Supplementary material for: Integrative transcriptomic analysis in human and mouse model of anaphylaxis identifies gene signatures associated with cell movement, migration and neuroinflammatory signalling
Source: Front Immunol. 2022 Dec 8;13:1016165. doi: 10.3389/fimmu.2022.1016165 (PMC9772259; doi:10.3389/fimmu.2022.1016165)
Supplement: Supplementary file 8 [file Table_8.xlsx]

## Sheet: Supplementary Table 8
Supplementary Table 8
IPA diseases and functions
The log fold change values were colored in red for positive values (corresponding to upregulation) and in blue value for negative scores (corresponding to downregulation). The detailed information on the pathways are available on the following address: https://targetexplorer.ingenuity.com/.
Diseases and Bio Functions	logFC_ED	logFC_DBPCFC	logFC_MOUSE
Organismal death	0.781639	-7.93412	-1.76507
Morbidity or mortality	0.954616	-7.82431	-1.3671
Size of body	0	6.02899	0
Neoplasia of cells	0	3.11387	2.41668
Disorder of blood pressure	0	-4.06118	0
Hypertension	0	-3.31952	0
Inflammatory response	-2.13552	0	3.91895
Tumorigenesis of tissue	-0.136531	3.05413	0.162867
Seizures	0.594089	-3.32836	0.277114
Cell movement	-1.28049	2.8678	3.33972
Activation of phagocytes	-0.345638	0	4.40049
Cell survival	1.74053	0	2.65842
Seizure disorder	0.8	-3.2288	0.714662
Activation of leukocytes	0.280649	0	4.13507
Cell viability	1.92297	0	2.3378
Activation of blood cells	0.325513	0	4.09435
Glucose metabolism disorder	-0.168377	-3.12782	0.61495
Activation of myeloid cells	-0.809135	0	4.50501
Cancer	-0.849543	1.76462	2.1757
Carcinoma	-0.173876	3.04604	0.559937
Angiogenesis	-0.94821	1.35636	2.98593
Migration of cells	-1.2217	2.60741	3.27875
Microtubule dynamics	-1.93844	4.61862	0
Organization of cytoskeleton	-1.73992	4.6793	0
Development of lung tumor	0	2.64575	0
Transport of cation	0	3.65968	0
Adenocarcinoma	-1.1825	2.31455	-0.332423
Development of neurons	-0.671494	4.61208	0
Cancer of cells	0	2.12371	2.22276
Transport of molecule	0	3.53905	0
Leukopoiesis	0	0	3.80771
Adhesion of blood cells	-1.48341	0	3.39674
Leukocyte migration	-1.84816	0	3.11377
Non-melanoma solid tumor	-0.326804	1.69074	0.679415
Quantity of cells	-1.31213	3.48738	1.08718
Development of vasculature	-0.94821	1.35689	2.98593
Binding of leukocytes	-0.1623	0	2.7706
Synthesis of reactive oxygen species	-2.40558	0	3.2874
Melanoma	-1.06749	-1.71355	-0.812647
Recruitment of antigen presenting cells	1.16437	0	3.74779
Interaction of leukocytes	0	0	2.82643
Solid tumor	-1.40115	1.62743	1.92
Neoplasia of epithelial tissue	-0.11127	2.54463	0.169614
Immune response of cells	-2.70956	0	3.23312
Inflammation of joint	-0.823369	-1.17521	2.72217
Activation of antigen presenting cells	-0.351983	0	3.82542
Rheumatic Disease	-0.860978	-1.16594	2.63169
Cognition	0	3.98669	0
Extracranial solid tumor	-2.13132	2.02742	1.21922
Phagocytosis	-1.5651	0	3.75015
Engulfment of cells	-0.475023	0	3.90844
Chronic inflammatory disorder	-1.56134	-1.56382	-0.939446
Activation of macrophages	-0.578722	0	3.85151
Response of myeloid cells	-1.71107	0	3.4264
Binding of blood cells	-1.04741	0	2.92931
Organization of cytoplasm	0	4.6793	0
Recruitment of macrophages	0.921635	0	3.47352
Immune response of leukocytes	-2.50879	0	2.91529
Production of superoxide	-1.54651	0	3.75305
Differentiation of bone cells	1.59292	0	3.51577
Cell movement of phagocytes	-1.50521	0	3.37116
Urogenital cancer	0	2.60709	0.928477
Transport of metal ion	0	3.65968	0
Learning	0	3.63139	0
Quantity of antigen presenting cells	-2.52029	0	2.34694
Response of phagocytes	-1.5353	0	3.2419
Chemotaxis of myeloid cells	-0.644915	0	4.12335
Endocytosis	-0.448387	0	4.07194
Cell movement of mononuclear leukocytes	-1.79446	0	2.1589
Incidence of tumor	0	0.908204	1.07575
Immune response of phagocytes	-1.8574	0	2.92216
Recruitment of phagocytes	0.249573	0	3.35095
Transport of inorganic cation	0	3.65968	0
Adhesion of immune cells	-0.355403	0	2.95086
Phagocytosis of cells	-1.38118	0	3.4388
Long-term potentiation	0	4.10834	0
Cell movement of myeloid cells	-0.987769	0	3.74741
Transport of ion	0	3.11727	0
Cell movement of leukocytes	-1.94421	0	2.36111
Phagocytosis of myeloid cells	-1.24896	0	3.23802
Activation of cells	0.270693	0	3.02326
Vasculogenesis	-1.10964	0	2.66431
Chemotaxis of phagocytes	-0.469744	0	3.91048
Chemotaxis	-0.52913	0	3.4134
Cell proliferation of tumor cell lines	0.946731	2.32886	1.37751
Tumorigenesis of epithelial neoplasm	0	1.16727	-0.316022
Genitourinary tumor	0	2.46463	1.236
Skin cancer	N/A	N/A	-1.9868
Development of carcinoma	0	1.8015	-0.0416261
Interaction of blood cells	0	0	2.99108
Differentiation of connective tissue cells	1.56638	0	2.71093
Mammary tumor	-1.66798	0.84046	1.01397
Neuritogenesis	0	3.96306	0
Morphogenesis of neurons	0	3.96306	0
Genitourinary carcinoma	0	2.44949	N/A
Endocytosis by eukaryotic cells	0.0976985	0	3.69384
Stimulation of leukocytes	-0.963166	0	3.01184
Differentiation of phagocytes	0	0	3.67728
Chemotaxis of granulocytes	0	0	3.77655
Cellular homeostasis	-0.460548	0	2.72969
Cell movement of granulocytes	-0.678634	0	3.68033
Movement Disorders	0	-2.37229	0
Male genital neoplasm	0	2.77143	1.02761
Recruitment of myeloid cells	0.07876	0	3.22637
Differentiation of antigen presenting cells	0	0	3.61733
Breast or pancreatic cancer	0	2.72809	-0.146911
Phagocytosis of phagocytes	-1.24896	0	2.93811
Response of granulocytes	-0.894737	0	3.36614
Frequency of tumor	0	0.640342	0.995548
Recruitment of cells	-0.761674	0	3.04841
Cell-cell contact	0	2.53565	0
Recruitment of granulocytes	-0.583432	0	2.98177
Cell death of osteosarcoma cells	0	0	0
Internalization of cells	0	0	3.43335
Prostate Cancer and Tumors	0	2.59248	1.02761
Quantity of metal ion	-0.276593	2.16229	1.39034
Genital tumor	0	2.25478	0.831198
Function of muscle	0	1.82188	0
Recruitment of leukocytes	-0.614916	0	3.04767
Cell death of blood cells	-0.702399	0	2.50563
Metabolism of reactive oxygen species	0	0	3.40991
Formation of cellular protrusions	0	4.01529	0
Cell death of immune cells	-0.393056	0	2.63659
Genital tract cancer	0	2.20043	0.218218
Engulfment of leukocytes	0	0	3.44148
Recruitment of blood cells	-0.25258	0	3.0204
Development of central nervous system	0	3.02671	0
Engulfment of myeloid cells	0	0	3.35314
Skin lesion	0	-2.01474	-0.51823
Growth of tumor	-1.16947	0	2.03
Renal lesion	0	-2.16366	0
Behavior	-0.815124	1.53772	0
Pelvic cancer	0	2.20043	0.218218
Development of adenocarcinoma	0	1.83732	0
Breast or ovarian cancer	N/A	2.13767	0.27735
Infection of mammalia	0.572793	0	-3.18167
Chemotaxis of leukocytes	-1.17466	0	3.34983
Development of malignant tumor	0	0.772961	1.31191
Bacterial Infections	-0.0853204	0	-2.14735
Differentiation of macrophages	0	0	3.58831
Growth of epithelial tissue	0.811682	0	2.82388
Differentiation of myeloid leukocytes	0	0	3.52465
Homing of cells	0	0	3.39447
Polyarthritis	-1.50046	0	2.1627
Recruitment of neutrophils	0	0	2.93052
Homing of leukocytes	-1.41054	0	3.1619
Sensation	0	1.78278	0
Binding of myeloid cells	0	0	3.03585
Abdominal neoplasm	-1.24802	2.06018	0.785501
Breast cancer	N/A	1.91237	0.27735
Migration of mononuclear leukocytes	-1.37907	0	1.29043
Experimentally-induced arthritis	-0.326893	0	3.33559
Neurotransmission	0	1.03276	0
Phagocytosis of leukocytes	0	0	3.06053
Engulfment of phagocytes	0	0	3.07497
Quantity of macrophages	-2.13506	0	2.45048
Concentration of eicosanoid	-2.16844	-1.38089	0
Cancer of secretory structure	0	2.37685	0.557883
Malignant solid tumor	-0.665548	1.39425	1.63795
Cell movement of neutrophils	0	0	3.53479
Production of reactive oxygen species	0	0	3.28592
Liver lesion	-1.87661	-1.03667	0.643235
Cellular infiltration	-1.86244	0	2.18846
Transport of metal	0	3.53629	0
Cellular infiltration by phagocytes	-1.67682	0	1.82598
Cell death	-0.250263	0	0.672717
Migration of myeloid cells	0	0	2.73944
Proliferation of tumor cells	-1.54676	0	2.03001
Quantity of phagocytes	-1.88007	0	1.91797
Proliferation of neuronal cells	0	3.374	0
Cellular infiltration by myeloid cells	-1.1041	0	2.1249
Atherosclerosis	0.203054	0.413981	1.52175
Breast or ovarian carcinoma	0	2.2188	0
Non-traumatic arthropathy	N/A	-2.19981	0.925868
Necrosis	-0.782694	0	0.522197
Growth of neurites	0	3.23448	0
Contractility of muscle	0	0	0
Stimulation of blood cells	0	0	2.80915
Chemotaxis of neutrophils	0	0	4.03623
Branching of cells	0	3.78707	0
Activation of mononuclear leukocytes	0.20098	0	2.91584
Activation of lymphocytes	0.486237	0	2.6278
Binding of professional phagocytic cells	0	0	2.68497
Occlusion of artery	-0.278775	0.683725	1.23388
Abdominal cancer	-0.460179	2.21486	0.398239
Migration of phagocytes	0	0	2.59414
Concentration of lipid	0	-0.35331	1.54043
Secretion of molecule	0	1.03546	1.30891
Perinatal death	0	0	0
Proliferation of lymphatic system cells	-1.13145	0	2.09568
Response of myeloid leukocytes	0	0	2.77249
Cell movement of lymphocytes	-1.89177	0	0.585879
Branching of neurites	0	4.08668	0
Lung injury	0	0	3.01199
Proliferation of smooth muscle cells	-0.0284838	1.49762	1.53145
Mobilization of Ca2+	-2.6233	0	1.39575
Activation of granulocytes	0	0	2.50795
Prostate cancer	0	1.96865	0.218218
Malignant neoplasm of male genital organ	0	1.96865	0.218218
Congestive heart failure	0	-1.95083	0
Damage of liver	0	0	2.53592
Quantity of protein in blood	0	-0.702727	1.45176
Accumulation of myeloid cells	0	0	1.60004
Vaso-occlusion	-0.0321892	0.483489	1.23388
Formation of muscle	0	2.22513	0
Binding of tumor cell lines	-0.364487	0	1.82382
Development of phagocytes	0	0	2.37113
Lymphoreticular neoplasm	0	1.64652	0
Urination disorder	0	-1.96415	0
Hematopoiesis of phagocytes	0	0	2.34118
Hematopoiesis of mononuclear leukocytes	-1.32042	0	2.81095
Branching of neurons	0	3.95649	0
Stimulation of mononuclear leukocytes	-1.1414	0	0
Memory	0	2.76982	0
Quantity of nervous tissue	0	1.88526	0
Differentiation of osteoclasts	1.00258	0	2.40986
Cellular infiltration by leukocytes	-2.05597	0	1.64389
Activation of neutrophils	0	0	2.58283
Synthesis of nitric oxide	-1.19653	0	1.96262
Formation of plasma membrane	0	2.63826	0
Engulfment of antigen presenting cells	0	0	2.54316
Pelvic tumor	0	2.38048	0
Inhibition of cells	0.77336	0	0
Nonhematologic malignant neoplasm	-0.322692	1.33169	0.977763
Large intestine neoplasm	-1.03923	-0.529377	0.0131295
Arrhythmia	0	-1.62536	0
Immune response of macrophages	0	0	2.46004
Motor dysfunction or movement disorder	0	-2.69154	0
Cell movement of monocytes	-0.552264	0	0
Breast carcinoma	0	1.98248	0
Quantity of neurons	0	1.90741	0
Lung carcinoma	0	1.1717	0
Quantity of Ca2+	-0.428902	1.55956	1.12764
Malignant neoplasm of large intestine	-1.03923	0.331753	0.101044
Development of antigen presenting cells	0	0	2.05273
Collagen-induced arthritis	-1.21399	0	2.45635
Development of body trunk	-0.0794356	1.44136	1.18529
Production of protein	-2.44246	0	1.58165
Breast or colorectal cancer	-1.6	1.54041	0.0559928
Arteriosclerosis	0	0.0142334	1.33671
Dendritic growth/branching	0	3.58528	0
Hearing loss	0	-4.00189	0
Migration of lymphatic system cells	-1.16707	0	0.776175
Development of lung carcinoma	0	N/A	0
Lymphocyte migration	-1.34439	0	0.560875
Quantity of metal	-0.559748	2.10662	1.02025
Benign neoplasia	0	-0.176432	-0.925322
Pancreatic tumor	0	2.42487	0
Immune response of antigen presenting cells	0	0	2.31391
Quantity of dendritic cells	-1.21102	0	1.04144
Degranulation of phagocytes	-1.3025	0	2.90645
Proliferation of muscle cells	0.193503	0	1.53533
Assembly of intercellular junctions	0	2.16823	0
Dermatitis	-1.0982	0	1.5583
Lung adenocarcinoma	0	N/A	0
Neovascularization	-0.758081	0	1.33533
Proliferation of immune cells	-1.22863	0	2.23359
Activation of neuroglia	0	-0.012212	3.06185
Interaction of mononuclear leukocytes	0.546872	0	0.877978
Stimulation of cells	-0.6776	0	2.39354
T cell migration	-1.58683	0	0
Response of macrophages	0	0	2.19645
Accumulation of phagocytes	0	0	2.05216
Pancreatobiliary tumor	0	2.2	0
Systemic autoimmune syndrome	-1.85714	0	-0.0722295
Concentration of fatty acid	0	-1.04464	-0.35257
Activation of lymphatic system cells	0	0	2.73168
Diabetes mellitus	-0.466267	-0.439217	-0.828642
Stimulation of lymphatic system cells	-1.05001	0	1.62514
Stimulation of lymphocytes	-0.826932	0	0
Vascularization of absolute anatomical region	0	0	1.48315
Cell death of leukemia cell lines	1.96402	0	2.33657
Interaction of tumor cell lines	0	0	1.56434
Phagocytosis by macrophages	0	0	2.26158
Degranulation of cells	0	0	3.2203
Growth of connective tissue	0.785943	0	2.93064
T cell development	-1.05531	0	0
Contractility of cardiac muscle	0	0	0
Apoptosis of tumor cell lines	-0.23691	0	0.801811
Uptake of cells	0	0	0
Lymphopoiesis	-0.960229	0	2.36507
Digestive organ tumor	-0.770667	1.30637	0.499446
Conditioning	0	2.9065	0
Colony formation of cells	0	0	2.54305
Airway hyperresponsiveness	0	0	3.12096
Hypersensitive reaction	0.433515	0	1.30442
Cardiac contractility	0	0	0
Respiratory system tumor	0	1.00965	0
Hematologic cancer	0	1.32261	0
Benign lesion	0	-0.552364	0.141509
Lung tumor	0	1.00965	0
Accumulation of leukocytes	0	0	1.643
Cellular infiltration by macrophages	-1.52302	0	0
Migration of granulocytes	0	0	2.28263
Formation of intercellular junctions	0	1.94799	0
Development of benign tumor	0	0	-0.672143
Sprouting	0	3.54175	0
Encephalitis	0.148005	0	2.20922
Lymphohematopoietic cancer	0	1.10245	0
Inflammation of central nervous system	0.0273568	0	2.19452
Inflammation of respiratory system component	-1.66132	0	1.09791
Proliferation of blood cells	-1.05716	0	2.33743
Quantity of immunoglobulin	-2.10417	0	1.45054
Cell movement of lymphatic system cells	0	0	0.794714
Quantity of myeloid cells	-0.817937	0	1.57569
Non-small cell lung cancer	0	N/A	0
Proliferation of vascular smooth muscle cells	-1.51489	0	1.04104
Function of cardiac muscle	0	1.97773	0
Organ Degeneration	0	0	0
Liver carcinoma	0	1.77666	0
Function of myeloid cells	N/A	0	1.9799
Inflammation of body cavity	-0.559453	0	-0.7856
Cell movement of blood cells	-1.77083	0	0
Myeloid neoplasm	0	2.39143	0
Cell death of tumor cells	0	0	0
Colony formation	0	0	2.24041
Accumulation of neutrophils	0	0	1.87395
Activation of astrocytes	0	0.350001	2.0952
Insulin resistance	0	-3.94881	1.78908
Apoptosis of blood cells	0.413678	0	1.18816
Vascular lesion	0.665823	0	1.95631
Apoptosis	0	0	0.19908
Function of leukocytes	-0.632681	0	1.04622
Invasion of cells	0.731676	0	0
Formation of cellular membrane	0	2.63826	0
Asthma	0	0.447214	1.38675
Inflammation of respiratory system	-1.4234	0	1.21912
Proliferation of connective tissue cells	0.655405	0	2.77049
Damage of lung	0	0	2.32913
Epilepsy	N/A	-0.710742	N/A
Skin tumor	N/A	-0.0330559	-1.34033
Experimental autoimmune encephalomyelitis	0.438884	0	2.53513
Synaptic depression	0	2.91206	0
Apoptosis of leukemia cell lines	1.45082	0	1.67565
Transmigration of cells	0	0	1.46166
Colon tumor	0	-0.894737	0
Apoptosis of leukocytes	0.55528	0	1.10903
Cell death of myeloid cells	-0.0790868	0	1.73798
Metabolism of membrane lipid derivative	0	0	1.81716
Cell death of cancer cells	0	0	0
Quantity of T lymphocytes	-2.7309	0	0.0781764
Liver tumor	-0.784987	0.592749	0
Bone marrow neoplasm	0	2.39143	0
Abnormality of limb	0	0	0
Response of mononuclear leukocytes	0	0	2.0034
Colorectal neoplasia	0	-0.507933	0
Transport of Ca2+	0	2.79478	0
Synaptic transmission	0	1.32268	0
Infiltration by neutrophils	-0.835881	0	1.6981
Migration of neutrophils	0	0	2.24012
Oxidation of fatty acid	0	0	-1.74108
Activation of microglia	-1.79537	0	3.19678
Differentiation of muscle cells	2.66963	0	0
Dehydration of organism	0	-1.86052	0
Hepatic injury	0	0	0
Binding of granulocytes	0	0	2.58572
Enteritis	0.408534	0	-1.37051
Proliferation of mononuclear leukocytes	-1.1599	0	1.94317
Development of digestive system	-1.28512	1.51036	0
Infarction	0	-0.874255	0.352553
Adhesion of myeloid cells	0	0	2.62758
Cell movement of macrophages	-1.27592	0	0
Concentration of prostaglandin	0	-1.62816	0
Development of body axis	0.493929	1.19735	0
Accumulation of cells	0	0	1.26376
Shape change of neurons	0	3.98374	0
Adhesion of phagocytes	0	0	2.54121
Cellular infiltration by granulocytes	-0.615669	0	1.86241
Accumulation of granulocytes	0	0	1.24913
Development of sensory organ	-0.25724	-1.07852	0
Inflammation of gastrointestinal tract	0	0	-0.989627
Lung cancer	0	0.272268	0
Gastrointestinal tract cancer	-1.01328	0.53796	0.509067
Formation of brain	0	2.57845	0
Vascularization	-1.29879	0	0
Abnormality of large intestine	-0.239925	0	-1.33068
Development of head	0.241895	1.19735	0
Innervation	0	1.94099	0
Head and neck cancer	0	-0.218218	0
Binding of lymphocytes	1.39343	0	0
Transport of monovalent inorganic cation	0	2.41384	0
Cell movement of embryonic cell lines	0	0	0
Emotional behavior	0	1.53686	0
Function of blood cells	0	0	1.25825
Rheumatoid arthritis	N/A	0	0.373711
Gastroenteritis	0	0	-0.982901
Colorectal cancer	0	0.368421	0
Lymphocyte homeostasis	-0.971993	0	0
Gastrointestinal neoplasia	-1.01328	-0.329274	0.339668
Accumulation of blood cells	0.466767	0	0
Liquid tumor	0	2.07	0
Development of gap junctions	0	2.01705	0
Apoptosis of myeloid cells	-0.377247	0	1.30041
Response of antigen presenting cells	0	0	0
Thoracic neoplasm	0	0.783838	0
Upper gastrointestinal tract tumor	0	N/A	0
Proliferation of B lymphocytes	-0.739433	0	1.88476
Cutaneous melanoma	N/A	N/A	N/A
Transendothelial migration of leukocytes	0	0	0
Cell death of phagocytes	0	0	1.51555
Quantity of polyunsaturated fatty acids	-1.83529	-1.18414	0
Cell movement of antigen presenting cells	-0.744076	0	1.03932
Response of endothelial cells	0	0	2.61861
Cell death of tumor cell lines	-0.334309	0	0.728851
Abnormality of ear	0	-2.94807	0
Quantity of cytokine	-0.429806	0	0.903117
Digestive system cancer	0.295084	1.33933	0.239061
Quantity of lymphocytes	-1.75194	0	0.618291
Adenoma	0	0	0.0728659
Hearing	0	1.93733	0
Bone marrow cancer	0	2.1974	0
Intestinal tumor	0	-0.552875	0.0131295
Respiratory system development	0	0.784465	0
Proliferation of epithelial cells	0.256719	0	1.92654
Inflammation of large intestine	0	0	-1.3324
Myeloid leukemia	0	2.1974	0
Renal impairment	0	0	0
Differentiation of T lymphocytes	-0.698269	0	0
Occlusion of blood vessel	0	0.381137	0
Intestinal cancer	0	0.307794	0.101044
Differentiation of progenitor cells	-2.28866	0	0
Quantity of blood cells	-1.51178	0	0.986338
Transport of Na+	0	1.98387	0
Activation of central nervous system cells	0	0.834725	0
Apoptosis of phagocytes	-0.137829	0	1.16597
Development of cornea	-2	0	0
Cell movement of epithelial cell lines	0	0	1.76621
Quantity of lymphatic system cells	-1.73412	0	0.684168
Proliferation of lymphocytes	-1.10561	0	1.64212
Quantity of mononuclear leukocytes	-1.53139	0	0.555894
Fungal Infection	0	0	0
Allergy	-0.166339	0	1.64483
Formation of eye	-0.0678844	-1.18931	0
Synthesis of fatty acid	-1.25098	0	0.720484
Leukemia	0	1.85735	0
Expansion of cells	0	0	1.30591
Deterioration of connective tissue	0	0	1.88073
Neoplasia of leukocytes	0	0	0
Interaction of lymphocytes	0.926986	0	0.344931
Gastrointestinal carcinoma	N/A	-1.10265	0.492366
Obstructive pulmonary disease	0	-1.94353	0
Survival of organism	0.599692	0	-0.0677596
Colitis	0	0	-1.22654
Failure of heart	0	-1.58842	0
Cell movement of tumor cell lines	-0.0109702	0	0
Differentiation of tumor cell lines	0.00750322	0	1.62599
Cell death of epithelial cells	0	0	1.27261
Binding of endothelial cells	0	0	0
Endotoxin shock response	0	0	1.06719
Hematopoietic neoplasm	0	0.865519	0
Heart rate	0	0.980774	0
Ulcer	0	0	0
Stomach tumor	0	N/A	0
Growth of lymphoid organ	0	0	1.54862
Mass of organism	0	0	0.657428
Formation of lung	-0.242536	0	0
Degeneration of cells	0	0	0
Binding of macrophages	-1.98804	0	0
Activation of T lymphocytes	0	0	2.37569
Clearance of nontypeable Haemophilus influenzae strain 12	0	0	2
Eosinophilia	0.698285	0	1.34187
Septic shock	0	0	1.16283
Lymphohematopoietic neoplasia	0	0.684514	0
Production of hydrogen peroxide	-2.1581	0	0
Synthesis of eicosanoid	-0.540669	0	1.07296
Anxiety	0	0.679802	0
Hereditary myopathy	0	-1.98052	0
Shock Response	0	0	1.21937
Activation of endothelial cells	-0.981512	0	0
Advanced malignant tumor	0	0	1.70498
Development of peripheral blood leukocytes	-1.95432	0	0
Developmental process of synapse	0	2.24792	0
Abnormality of cartilage tissue	0	0	0
Blister	0	-2.39619	0
Colon cancer	0	0.0628695	0
Growth of vessel	0	0	0
Sensory system development	0.68073	-1.23854	0
Cell proliferation of T lymphocytes	-1.34675	0	1.07866
Inflammatory response of cells	0	0	1.05975
Binding of synthetic promoter	-1.97712	0	0
Hyperactive behavior	0	0	0
Function of phagocytes	N/A	0	N/A
Quantity of IgG1	0	0	2.29747
Connective tissue tumor	0	-0.231202	0
Metastasis	0	0	1.70498
Quantity of leukocytes	-0.962702	0	0.99167
Chronic pulmonary disease	0	-1.94353	0
Chronic obstructive pulmonary disease	0	-1.94353	0
Urinary tract tumor	0	N/A	0
Quantity of IgG	0	0	1.97499
Binding of T lymphocytes	1.35558	0	0
Dehydration of mice	0	0	0
Advanced malignant solid tumor	0	0	1.35527
Binding of mononuclear leukocytes	0.957108	0	0
Metabolism of eicosanoid	0	0	1.07401
Development of respiratory system tumor	0	0	0
Pulmonary vascular disease	0	-1.94737	0
Response of monocytes	0	0	1.88982
Homeostasis of blood cells	0	0	0
Homeostasis of leukocytes	0	0	0
Differentiation of nervous system	0	1.91246	0
Cell death of lymphatic system cells	-0.827983	0	0
Lymphoid cancer	0	0	0
Fibrosis	-0.767586	0	1.37038
Hypertension of blood vessel	0	-1.71957	0
Congenital anomaly of limb	0	0	0
Inflammation of liver	0	0	-1.25625
Homing of dendritic cells	1.76073	0	0
Cell movement of tumor cells	0.558914	0	0.810588
Cell death of liver cells	0	0	0
Peripheral vascular disease	0	-0.314347	-1.17954
Accumulation of lipid	0	0	1.82138
Connective or soft tissue tumor	0	-0.335088	0
Discomfort	0	-1.2136	0
Coordination	0	0	0
Density of neurons	0	2.31375	0
Inflammation of organ	-0.489935	0	0.749254
Ion homeostasis of cells	0	2.38881	0
Migration of vascular endothelial cells	-0.898027	0	0
Contraction of heart	0	0	0
Necrosis of epithelial tissue	0	0	0.90304
Development of bone marrow cells	0	0	2.83112
T cell homeostasis	0	0	0
Damage of renal tubule	0	0	1.88982
Thoracic cancer	0	0.272268	0
Cell viability of blood cells	0	0	0
Liver cancer	0	0.900686	0
Head and neck neoplasia	0	-0.589086	0
Interaction of T lymphocytes	0.848804	0	0
Invasion of pancreatic cancer cell lines	1.63299	0	0
Transmigration of leukocytes	0	0	1.57295
Influx of leukocytes	1.91237	0	0
Development of gastrointestinal tract	0	N/A	0
Differentiation of embryonic tissue	1.37185	0	0
Neovascularization of organ	0.263629	0	1.02672
Quantity of interleukin	0	0	1.36125
Quantity of helper T lymphocytes	-0.891028	0	0.879184
Cell movement of helper T lymphocytes	-1.446	0	0
Parasitic Infection	0	0	0
Inflammatory response of phagocytes	0	0	0.57735
Connective tissue cancer	0	-0.0246108	0
Inflammation of absolute anatomical region	-0.286048	0	0.520762
Obesity	0	-0.0580985	0
Cell death of hepatocytes	0	0	0
Proliferation of cancer cells	-1.16249	0	0
Clearance of cells	-0.708271	0	-0.1722
Binding of polysaccharide	0	1.13278	0
Interaction of antigen presenting cells	0	0	1.87117
Cell rounding	-1.42014	0	0
Atherosclerotic lesion	-0.372342	0	0.311086
Cell movement of connective tissue cells	0.801317	0	0
Binding of DNA	-0.724806	0	1.54683
Soft tissue neoplasm	0	-0.807573	0
Damage of nervous system	0	-1.7128	0
Growth of lymphoid tissue	-0.266207	0	1.51877
Release of lipid	0	0	0.518706
Fatal infantile encephalopathy or pulmonary hypertension	0	-1.47059	0
Pulmonary Hypertension	0	-1.47059	0
Cellular infiltration by blood cells	-1.78584	0	0
Necrosis of tumor	0	0	0
Development of epithelial tissue	-0.0294439	0	0
Grip strength	0	0	0
Development of sarcoma	0	0	0
Quantity of connective tissue	0	0	1.58682
Proliferation of splenocytes	0	0	1.20295
Damage of central nervous system	0	-1.61077	0
Cell death of tumor	0	0	0
Migration of embryonic cells	1.70588	0	0
Insulin sensitivity	0	0	0
Hepatobiliary system cancer	0	0.899541	0
Glioma	0	1.5292	0
Degeneration of connective tissue	0	0	0
Response of neutrophils	0	0	2.58352
Squamous-cell carcinoma	0	N/A	0
Necrosis of malignant tumor	0	0	0
Transmigration of lymphocytes	0	0	0
Locomotion	0	0.867903	0
Growth of malignant tumor	-0.974662	0	0
Development of genitourinary system	-1.35855	0	0
Regeneration of liver	1.13389	0	0.777095
Lymphoid Cancer and Tumors	0	0	0
Cell-mediated response	0	0	1.54551
Quantity of granulocytes	0.802525	0	-0.133035
Central nervous system solid tumor	0	1.05847	0
Central nervous system tumor	0	1.05847	0
Intestinal carcinoma	0	-1.10265	N/A
Proliferation of lymphatic endothelial cells	0	1.41421	0
Abnormality of inner ear	0	-2.78567	0
Adhesion of tumor cell lines	-1.45948	0	0
Development of mononuclear leukocytes	0	0	0
Differentiation of mononuclear leukocytes	0	0	0
Synthesis of lipid	-0.522153	0	0.533592
Transmigration of T lymphocytes	0	0	0
Phagocytosis of granulocytes	0	0	2.73263
Development of digestive organ tumor	0	0.307794	0
Tyrosine phosphorylation	0	0	2.72553
Tumor in nervous system	0	1.05847	0
Chemotaxis of antigen presenting cells	1.31086	0	0
Upper gastrointestinal tract cancer	0	N/A	0
Gastroesophageal cancer	0	N/A	0
Gastric cancer	0	N/A	0
Sarcoma	0	-0.500698	0
Gastric lesion	0	N/A	0
Transmigration of mononuclear leukocytes	0	0	0
Destruction of connective tissue	0	0	0
Vertical rearing	0	0	0
Edema	-0.898027	0	0
Migration of hematopoietic progenitor cells	1.94746	0	0
Binding of neutrophils	0	0	2.58875
Neoplasia of blood cells	0	0	0.891793
Formation of reactive oxygen species	0	0	2.58257
Dendropoiesis	0	0	0
Synthesis of prostaglandin	-0.603696	0	0.195476
Apoptosis of kidney cells	0	0	0
Quantity of epithelial tissue	0	0	0
Proliferation of pancreatic cells	1.20301	0	0
Accumulation of macrophages	0	0	0
Phagocytosis of blood cells	-1.50375	0	0
Congestion of vasculature	0	0	0
Transactivation	-0.676659	0	0.470228
Alignment of chromosomes	0	0	0
Soft tissue sarcoma	0	-0.807573	0
Resorption by osteoclasts	-1.09109	0	0
Blue round small cell tumor	0	-1.28745	0
Cell viability of leukocytes	0	0	0
Cell viability of neurons	0	0	0
Production of antibody	0	0	1.42603
Nociception	0	0.389494	0
Apoptosis of lymphatic system cells	0.194072	0	0
Generation of reactive oxygen species	0	0	0
Brain lesion	0	-0.145029	0
Proliferation of hematopoietic progenitor cells	-0.674816	0	0
Cell movement of T lymphocytes	-1.36177	0	0
Leukocytosis	-0.762493	0	-5.72258e-17
Infection by mycobacteria	0	0	0
Muscle contraction	0	0.981272	0
Recruitment of lymphocytes	-0.616259	0	0
Neurological signs	0	0	0
Engulfment of bacteria	0	0	0
Shape change of tumor cell lines	0.643254	0	0
Shedding of cells	0	0	0
Generalized seizures	0	0	0
Vascularization of eye	0	0	0
Cell movement of pericytes	0	0	0
Transendothelial migration of mononuclear leukocytes	0	0	0
Concentration of triacylglycerol	0	0	1.0289
Respiratory burst	0	0	2.38979
Degranulation	0	0	0
Necrosis of liver	0	0	0
Differentiation of neurons	0	0	0
Large intestine carcinoma	N/A	-1.09109	N/A
Adhesion of granulocytes	0	0	2.37999
Concentration of hormone	0	0.275996	0
Proliferation of liver cells	-0.0525722	0	1.13423
Outgrowth of cells	0	0	0
Cell death of macrophages	0	0	1.29452
Urinary tract cancer	0	N/A	0
Binding of carbohydrate	0	0.969228	0
Axonogenesis	0	0	0
Chemotaxis of neurons	1.1717	0	0
Renal cancer	0	N/A	0
Colorectal carcinomagenesis	0	-1.06749	0
Cell death of liver	0	0	0
Experimental autoimmune uveitis	0	0	0
Experimental autoimmune uveoretinitis	0	0	0
Accumulation of antigen presenting cells	0	0	0
Long-term potentiation of brain	0	2.29456	0
Outgrowth of neurites	0	0	0
Interaction of endothelial cells	0	0	0
Chemotaxis of lymphocytes	-0.918082	0	0
Cardiogenesis	0	0.422487	0
Formation of granules	0	0	0
Innate immune response	0	0	2.25721
Cell movement of dendritic cells	0.678776	0	0
Response of lymphatic system cells	0	0	1.40516
Adhesion of neutrophils	0	0	2.23713
Uptake of leukocytes	0	0	0
Development of endothelial tissue	0.944966	0	0
Contextual conditioning	0	2.22692	0
Ovulation	0	0	0
Binding of interferon-stimulated response element	-1.11978	0	0
Concentration of Ca2+	0	0	0
Proliferation of E, coli	-1.10927	0	0
Cardiac fibrillation	0	N/A	0
Cell movement of hepatic stellate cells	0	0	0
Transendothelial migration of T lymphocytes	0	0	0
Monocytopoiesis	0	0	0
Psoriasis	N/A	0	N/A
Myoclonus	0	0	0
Apoptosis of mononuclear leukocytes	0.967277	0	0
Cell proliferation of fibroblasts	0.411405	0	1.50517
Migration of liver cells	0	0	0
Migration of pericytes	0	0	0
Nonsquamous non-small cell lung carcinoma	0	0	0
Sequestration of neutrophils	0	0	2.15555
Modification of leukocytes	-1.06749	0	0
Damage of connective tissue	0	0	0
Oxidation of carbohydrate	0	0	0
Quantity of steroid	0	0.542221	1.59599
Quantity of nerve ending	0	0	0
Chemotaxis of brain cells	1.06749	0	0
Expansion of lymphatic system cells	0	0	0
Permeability of vasculature	0.0685451	0	0
Spatial learning	0	2.12132	0
Development of abdomen	-0.14656	0	0.092709
Extravasation	0	0	0
Spatial memory	0	1.59923	0
Quantity of Th17 cells	-0.862662	0	0
Inflammation of lung	0	0	0.525272
Long-term potentiation of cerebral cortex	0	2.10581	0
Maturation of leukocytes	0	0	0
Formation of cell-cell contacts	0	2.09645	0
Binding of neurons	0	-1.02565	0
Delayed hypersensitive reaction	0.707107	0	-0.544988
Invasion of tumor	0.608188	0	1.47636
Proliferation of helper T lymphocytes	-2.06878	0	0
Resorption of bone	-0.864548	0	0
Apoptosis of epithelial cells	0	0	0.745169
Recruitment of mononuclear leukocytes	-1.32727	0	0
Immediate hypersensitivity	-0.183598	0	1.1487
Antibody response	0	0	0.987245
Attraction of cells	0	0	0
Mature B-cell neoplasm	0	0	0
Regulation of cells	0	0	0
Quantity of airway	0	0	0
Mitogenesis of stromal cells	0	0	1
Granulomatous lesion	N/A	0	0
NMDA-mediated synaptic current	0	0	0
Preterm birth	0	0	0
Injury of vasculature	0	0	0
Fibrous tissue tumor	0	0	0
Inhibition of virus	0	0	0
Development of respiratory tract	0	0	0
Stimulation of epithelial tissue	0	0	0
Quantity of 15(S)-HETE	0	0	0
Prostatic carcinoma	0	N/A	N/A
Toxicity of cells	0	0	1.3285
Binding of antigen presenting cells	-1.97166	0	0
Tuberculosis	0	0	0
Sensorineural hearing loss	0	0	0
Conversion of basic amino acid	0	0	0
Quantity of thromboxane	0	0	0
Degradation of connective tissue	0	0	0
Tachycardia	0	-0.762493	0
Migration of kidney cell lines	0	0	0
Migration of embryonic cell lines	0	0	0
Migration of hepatic stellate cells	0	0	0
Myelopoiesis of leukocytes	0	0	0
Inflammatory Bowel Disease	0	0	-1.94362
Tonic-clonic seizure	0	0	0
Apoptosis of pancreatic cells	-1.94029	0	0
Retinitis	0	0	0
Apoptosis of kidney	0	0	0
Metabolism of terpenoid	-1.23098	0	0
Differentiation of epithelial tissue	0.280968	0	0.37636
Growth of lesion	0	0	0
Transactivation of RNA	-0.611231	0	0.0605106
Metabolism of phospholipid	0	0	1.89248
Damage of blood vessel	0	0	0
Cytosis	-0.860151	0	0
Remodeling of bone	-0.864548	0	0
Abdominal adenocarcinoma	0	0.282843	N/A
Function of mononuclear leukocytes	0	0	0.99774
Segregation of chromosomes	0	0	0
Dehydration	0	-1.86052	0
Binding of interferon-gamma activated sequence	-0.964047	0	0
Albuminuria	0	0	0
Protein kinase cascade	0	0	0
Concentration of acylglycerol	0	0	0.664905
Endotoxemia	0	0	0.760571
Induction of mononuclear leukocytes	-1.12147	0	0
Grooming	0	0	0
Tubulogenesis	0.447214	0	0
Activation of vascular endothelial cells	0	0	0
Cell viability of tumor cell lines	0	0	1.74346
Chemotaxis of dendritic cells	1.52358	0	0
Synthesis of leukotriene C4	0	0	1.78227
Endocytosis by kidney cell lines	0	0	0
Long-term potentiation of hippocampal CA1 region	0	1.78124	0
Binding of vascular endothelial cells	0	0	0
Abdominal carcinoma	0	0.282843	N/A
Pancreatic cancer	0	N/A	0
Maturation of antigen presenting cells	0	0	0
Astrocytoma	0	N/A	0
Differentiation of multilineage progenitor cells	0	0	0
Permeability of vascular system	0	0	0
Metabolism of vitamin D	0	0	0
Homeostasis of anion	0	0	0
Blood pressure	0	0	0
Migration of connective tissue cells	0	0	0
Synthesis of beta-estradiol	0	0	0
Migration of antigen presenting cells	-0.546345	0	0
Formation of kidney	-0.784465	0	0
Paralysis	0	0	0
Chemorepulsion of neurons	0.848528	0	0
Fibrosis of lung	0	0	0.877115
Lymphocytic neoplasm	0	0	0
Binding of hepatoma cell lines	0	0	0
Severe inflammatory disorder	-1.06749	0	N/A
Concentration of sterol	0	0	1.68251
Hereditary connective tissue disorder	0	-0.61017	0
Guidance of axons	N/A	0	0
Apoptosis of monocytes	0.536895	0	0
Cell movement of pancreatic cancer cell lines	1.66448	0	0
Cerebrovascular dysfunction	0	-0.314347	0
Transport of anion	0	0	0
Transport of inorganic anion	0	0	0
Oxidation of lipid	0	0	-0.731891
Induction of lymphatic system cells	-1.05802	0	0
Steroid metabolism	0	0	0
Chromosomal congression of chromosomes	0	0	0
Sepsis	0	0	-0.923381
Transport of divalent cations	0	0	0
Infection by Herpesviridae	0	0	0
Development of monocyte-derived macrophages	-0.27735	0	0
Renal Cancer and Tumors	0	N/A	0
Malignant soft tissue neoplasm	0	0	0
Long-term potentiation of hippocampus	0	1.60384	0
Brain tumor	0	-0.6	0
Synthesis of estrogen	0	0	0
Maturation of dendritic cells	0	0	0
Cell death of mononuclear leukocytes	0.111084	0	0
Endocrine gland tumor	0	-0.484502	0
Osteoclastogenesis of bone cells	1.17662	0	0
Hepatocellular carcinoma	0	0	0
Weight loss	0	0	0
Osteoclastogenesis of leukocytes	-0.597278	0	0
Apoptosis of beta islet cells	0	0	0
Quantity of B lymphocytes	0	0	0.352819
Angiogenesis of eye	0	0	0
Synthesis of leukotriene	0	0	1.56629
Cell movement of endothelial cells	-0.247162	0	0
Stimulation of central nervous system cells	0	0	0
Lupus erythematosus	0	0	N/A
Abnormality of endometrium	0	N/A	0
Cell movement of hematopoietic progenitor cells	1.23755	0	0
Neuronal cell death	-0.375753	0	0
Development of genital tumor	0	N/A	0
Function of lymphatic system cells	0	0	0.815088
Endothelial cell development	0	0	0
Cell death of lymphocytes	-0.392057	0	0
Atopy	0.164781	0	0.887986
Mitogenesis	-0.147353	0	0
Lymphoproliferative disorder	0	0	0
Exploratory behavior	0	0	0
Infection by Influenza virus	0	0	0
Cytotoxicity of cells	0	0	1.50238
Systolic pressure	0	0	0
Transmigration of phagocytes	0	0	1.48372
Disruption of intercellular junctions	0	0	0
Migration of tumor cells	0.303676	0	0.465598
Damage of vasculature	0	0	0
Quantity of brain cells	0	0	0
TH1 immune response	0	0	0
Cell movement of microvascular endothelial cells	0	0	0
Homing of lymphatic system cells	-1.45376	0	0
Bladder Cancer and Tumors	0	0	0
Disorder of hair	0	0	0
Hyperactivity	0	-1.446	0
Proliferation of leukemia cell lines	-0.653892	0	0
Activation of B lymphocytes	0	0	0
Cell death of central nervous system cells	0	0	0
Peroxidation of lipid	0	0	0
Myopathy of heart	0	0	0
Cell death of granulocytes	0	0	0
Differentiation of bone-marrow-derived monocyte/macrophage precursor cells	0.932589	0	0
Proliferation of neuroblastoma cell lines	0	0	0
Homing of mononuclear leukocytes	-1.21213	0	0
Concentration of phospholipid	0	0	-1.41413
Granuloma	0	0	0
Formation of lymphoid tissue	0.688247	0	0
Cell viability of macrophage cancer cell lines	0	0	0
Chemotaxis of T lymphocytes	-0.760824	0	0
Osteoclastogenesis	0.849415	0	0
Apoptosis of T lymphocytes	0.97742	0	0
Homeostasis of D-glucose	0	0	0
Formation of vessel component	0	0	0
Squamous cell tumor	0	N/A	0
Motor function	0	0	0
Apoptosis of tubular cells	0	0	0
Mitosis of tumor cell lines	0	0	0
Injury of mice	0	0	0
Abnormality of lower limb	0	0	0
Cell death of endocrine cells	-1.35842	0	0
Migration of cancer cells	0.291414	0	1.02809
Formation of osteoclasts	0	0	0
Development of urinary tract tumor	0	0	0
Chemotaxis of lymphatic system cells	-1.09305	0	0
Damage of brain	0	-1.34687	0
Dwarfism	0	0	0
Proliferation of endothelial cell lines	0	0	0
Function of antigen presenting cells	N/A	0	N/A
Metabolism by cartilage tissue	0	0	0
Necrosis of liver parenchyma	0	0	0
Abnormality of peritoneum	0	0	-0.547176
Induction of lymphocytes	0	0	0
Quantity of eosinophils	0.697111	0	0
Cytolysis	0	0	0
Flux of ion	0	0	0
Quantity of IgG3	0	0	0.263896
Formation of muscle cells	0	0	0
Formation of gland	0.168927	0	0.590972
Plasticity of synapse	0	1.29399	0
Depressive disorder	0	-0.784465	0
Mood Disorders	0	-0.784465	0
Homing of tumor cell lines	0	0	0
Urological disorder of kidney	0	0	1.28718
Homing of lymphocytes	-1.28541	0	0
Infarction of heart	0	0	0.184115
Myocardial infarction	0	0	-0.518476
Synthesis of terpenoid	0.302417	0	0
Beta-oxidation of fatty acid	0	0	0
Excitation of cerebral cortex cells	0	0	0
Depolarization of cellular membrane	0	1.0435	0
Metabolism of amino acids	0	0	0
Growth of blood vessel	0	0	0
Lymphoma	0	0	0
Degeneration of retinal rods	0	0	0
Disorder of pregnancy	0	N/A	0
Progression of tumor	0	0	0
Migration of fibroblasts	0	0	0
Expansion of T lymphocytes	0	0	0
Synthesis of prostaglandin E2	-0.199711	0	-0.294196
Cell movement of eosinophils	0	0	1.23494
Anxiety-like behavior	0	0	0
Formation of vascular lesion	0	0	0
Pain behavior	0	0	0
Neuritogenesis of tumor cell lines	-1.22462	0	0
Skin sensation disturbance	0	0.543036	0
Sensory disorders	0	0.543036	0
Female genital neoplasm	0	-0.152499	0
Tumorigenesis of reproductive tract	0	-0.152499	0
Flux of inorganic cation	0	0	0
Infection by Influenza A virus	0	0	0
Synthesis of phospholipid	0	0	1.21089
Stimulation of neurons	0	0	0
Migration of thymocytes	1.2103	0	0
Mitosis	0	0	0
Efferocytosis	0	0	0
Binding of glycosaminoglycan	0	0.711619	0
Mesenchymal tumor	0	0	0
Malignant connective or soft tissue neoplasm	0	-0.416645	0
Quantity of central nervous system cells	0	0	0
Quantity of lymphoid cells	0	0	0.783066
Recruitment of T lymphocytes	-1.12631	0	0
Supraventricular arrhythmia	0	N/A	0
Inflammation of lacrimal gland	0	0	0
Necrosis of vascular endothelial cells	0	0	0
Abnormality of left ventricle	0	0	0
Cell proliferation of breast cancer cell lines	0	0	0
Metabolism of hormone	0	0	0
Trafficking of macrophages	0	0	0
Cell death of brain cells	0	0	0
Synaptic transmission of cells	0	0	0
Microcephaly	0	0	0
Conversion of lipid	0	0	0
Acute lung injury	0	0	0
Advanced lung cancer	0	0	0
Abnormality of peripheral ganglia	0	0	0
Abnormality of peripheral nervous system	0	0	0
Activation of bone marrow-derived macrophages	-1.13137	0	0
Cell viability of pancreatic cancer cell lines	0	0	0
Permeability of blood vessel	0	0	0
Stimulation of nitric oxide	0	0	0
Synthesis of ether lipid	0	0	0
Quantity of bone cells	-1.11943	0	0
Chemotaxis of epithelial cell lines	1.1094	0	0
Chemotaxis of kidney cell lines	1.1094	0	0
Quantity of 12-hydroxyeicosatetraenoic acid	0	0	0
Chemotaxis of tumor cell lines	0	0	0
Epileptic seizure	N/A	0	N/A
Development of tumor cell lines	-0.450693	0	0
Migration of epithelial cell lines	0	0	0
Traumatic brain injury	0	-0.786334	0
Binding of hyaluronic acid	0	0.913545	0
Conversion of arginine	0	0	0
Familial heart disease	0	N/A	0
Mitogenesis of connective tissue cells	0	0	0
Cell movement of cancer cells	0	0	0
Cartilage development	0.242536	0	0
Angiogenesis of cornea	0	0	0
Adhesion of lymphocytes	1.07672	0	0
Proliferation of stromal cells	0	0	0
Flow of blood	0	0	0
Injury of central nervous system	0	-1.07222	0
Cleavage of DNA fragment	0	0	0
Activation of basophils	0	0	0
Leakage of plasma	0	0	0
Systemic lupus erythematosus	0	0	N/A
Subcutaneous tumor	0	0	0
Response of breast cancer cell lines	0	0	0
Movement of rodents	0	0	0
Quantity of IL-6 in blood	0	0	0
Chemotaxis of mononuclear leukocytes	-0.937612	0	0
Gonadal tumor	0	0.27735	0
Inflammatory response of leukocytes	0	0	-0.13794
Degranulation of mast cells	0	0	0
Dyskinesia	0	0	0
Eosinophilic inflammation	0.339422	0.64399	0
Regeneration of bone	0	0	0
Cell viability of embryonic cell lines	0	0	0
Abnormality of cerebral cortex	0	0	0
Phosphorylation of protein	0	0	0
Induction of T lymphocytes	-0.769307	0	0
Differentiation of stem cells	0	0	0
Acute myeloid leukemia	0	N/A	0
Malignant myeloid neoplasm	0	N/A	0
Growth of muscle tissue	0	0	0
Thermoregulation	0	0	-1.00175
Proliferation of spleen cell lines	0	0	0
Inflammatory response of endothelial cells	0	0	0
Formation of granuloma	0	0	0
Innervation of neurons	0	0	0
Innervation of tissue	0	0	0
Ductal carcinoma	0	N/A	0
Anthrax	0	0	0
Cell movement of Th2 cells	-1	0	0
Osteoclastogenesis of monocyte-derived macrophages	0	0	0
Localization of T lymphocytes	1	0	0
Invasion of tissue	0	0	0
Release of neurotransmitter	0	0	0
Abnormality of heart ventricle	0	0	0
Familial cardiovascular disease	0	0	0
Cell death of beta islet cells	0	0	0.607341
Cell death of antigen presenting cells	0	0	0
Development of exocrine gland	0	0	0.977903
Expansion of mononuclear leukocytes	0	0	0
Apoptosis of antigen presenting cells	0	0	0
Formation of endothelial tube	0	0	0
Viral Infection	0	0	-0.151968
Necrosis of brain cancer cell lines	0	0	0
Mobilization of neutrophils	0	0	0
Cell viability of islet cells	0	0	0
Apoptosis of vascular endothelial cells	0	0	0
Excitation of neurons	0	0	0
Quantity of amino acids	0	-0.941436	0
Glucose tolerance	0	0	0
Expansion of leukocytes	0	0	0
Neuroendocrine tumor	0	-0.484502	0
Congenital malformation of genitourinary system	0	0	0
Growth of organism	-0.67096	0	0
Tyrosine phosphorylation of protein	0	0	0
Binding of Staphylococcus aureus	-0.927173	0	0
Ventricular dysfunction	0	0	0
Flux of cation	0	0	0
Experimental colitis	0	0	-0.679302
Organization of cells	0	-0.749287	0
Release of nitric oxide	0	0	0
Apoptosis of islet cells	0	0	0
Function of lymphocytes	0	0	0.467257
Stimulation of hematopoietic progenitor cells	0	0	0
Chronic inflammation	0	0	0
Influx of neutrophils	0	0	0
Dilation of heart	0	0	0
Ovarian Cancer and Tumors	0	-0.152499	0
Invasion of tumor cells	0.888783	0	0
Rheumatic disease of joint	0	N/A	0
Signaling of cells	0	0	0
Quantity of IGF1 in blood	0	0.228665	0
Chemokinesis of neutrophils	0	0	0
Release of cells	-0.882498	0	0
Bone lesion	0	0	0
Uptake of bacteria	0	0	0
Hepatic steatosis	0	0	0
Inflammation of exocrine gland	0	0	0
Apoptosis of granulocytes	0	0	0
B-cell lymphoproliferative disorder	0	0	0
B-cell neoplasm	0	0	0
Cell death of T lymphocytes	-0.0722259	0	0
Contraction of striated muscle	0	0.846465	0
Differentiation of epithelial cells	0.0621783	0	0
Density of dendritic spines	0	0	0
Expansion of lymphocytes	0	0	0
Quantity of IgG2a	0	0	0.406894
Hyperlipidemia	0	0	0
Response of microglia	0	0	0
Apoptosis of islets of Langerhans	0	0	0
Modification of blood cells	-0.5547	0	0
Formation of stress granule	0	0	0
Synthesis of steroid	0.459159	0	0
Quantity of heparin	0	0	0
Induction of leukocytes	0	0	0
Osteosarcoma	0	0	0
Quantity of monocytes	0	0	0
Deposition of extracellular matrix	0.390567	0	0
Mean arterial pressure	0	0	0
Migration of stem cells	0	0	0
Pancreatic mass	0	0	0
Streptococcal infection	0	0	-0.557086
Differentiation of adipocytes	0	0	0
Acute coronary syndrome	0	0	0
Movement of vascular endothelial cells	-0.507093	0	0
Retinal degeneration	0	0	0
Cell spreading	0	0	0
Cellular degradation	0	0	0
Quantity of neutrophils	0	0	0.218056
Apoptosis of macrophages	0	0	0
Release of catecholamine	0	0	0
Feeding	0	0	0
Elongation of cellular protrusions	0	0	0
Diffuse lymphoma	0	0	0
Myocardial dysfunction	0	0	0
Growth of kidney	0	0	0
Mobilization of stem cells	0	0	0
Commitment of cells	0	0	0
Hematopoiesis of myeloid progenitor cells	0	0	0
Attraction of granulocytes	0	0	0
Flux of Ca2+	0	0	0
Insulin-dependent diabetes mellitus	0	0	-0.589239
Quantity of protein lipid complex in blood	0	-0.295714	0
Immune response of neutrophils	-0.61017	0	0
Proliferation of beta islet cells	0.664619	0	0
Binding of sarcoma cell lines	0	0	0
Removal of cells	-0.0736296	0	0
Action potential of cells	0	-0.654654	0
Synthesis of extracellular matrix	0	0	0
Response of liver	0	0	0
Quantity of connective tissue cells	-0.653154	0	0
Degeneration of nervous system	0	0	0
Interaction of protein	0	0	0
Response of lymphocytes	0	0	0
Hyperalgesia	0	0.64642	0
Cellular infiltration by mononuclear leukocytes	0	0	0
Formation of mammary gland	0	0	0.645399
Transport of 5-hydroxytryptamine	0	0	0
Branching of exocrine gland	0.640184	0	0
Invasion of lung cancer cell lines	0	0	0
Morphogenesis of mammary gland	0	0	0
Induction of cells	0	0	0
Weight gain	0	0	0
Metastatic solid tumor	0	0	0
Morphogenesis of epithelial tissue	0	0	0
Injury of nervous system	0	0	0
Wound	0.0605228	0	0.5547
Cell death of islet cells	0	0	0.344539
Chronic kidney disease	0	0	0
Production of cells	-0.605839	0	0
Proliferation of Th17 cells	-0.6	0	0
Neuritogenesis of neurons	0	0	0
Polyploidization of tumor cell lines	0	0	0
Cell cycle progression	-0.595602	0	0
Ingestion by mice	0	0	0
Growth of liver	0	0	0
Quantity of mast cells	0	0	0
Lean body mass	0	0	0
Development of urinary tract	0	0	0
Formation of vessel	0.569803	0	0
Migration of endothelial cells	-0.345252	0	0
Uptake of 5-hydroxytryptamine	0	0	0
Cell viability of germ cells	0	0	0
Expansion of blood cells	0	0	0
Quantity of Influenza virus	0.5547	0	0
Metabolism of xenobiotic	0	0	0
Transport of D-glucose	0	0	0
Experimental autoimmune myocarditis	0	0	0
Ovarian lesion	0	0	0
Inflammation of peritoneum	0	0	-0.547176
Concentration of cyclic AMP	0	0	0
Gastrointestinal adenocarcinoma	N/A	N/A	N/A
Development of liver cells	0	0	0
Cell death of lymphoid cells	0	0	0
Hyperplasia of tissue	-0.516704	0	0
Metabolism of carbohydrate	0	0	0.0124162
Metabolism of prostaglandin	0	0	0
Proliferation of duct cells	0	0	0
Cell movement of bone marrow cells	0	0	0
Apoptosis of lymphocytes	0.50338	0	0
Proliferation of sarcoma cells	0	0	0
Growth of dendrites	0	0	0
Chemotaxis of embryonic cell lines	0.485071	0	0
Neuromuscular disease	0	0	0
Width of hypertrophic chondrocyte layer	0	0	0
Proliferation of acute myeloblastic leukemia cells	0	-0.478091	0
Quantity of adiponectin	0	0	0
Development of bone marrow	0	0	0
Hyperplasia of epithelial tissue	-0.47036	0	0
Degeneration of neurons	0	0	0
Growth of lymph vessel	0	0.456318	0
Acute leukemia	0	N/A	0
Progression of digestive organ tumor	0	0	0
Apoptosis of prostate cancer cell lines	0	0	0
Proteinuria	0	0	0
Internalization of lipid	0	0	0
Proliferation of endometrial cells	0	0	0
Quantity of hdl cholesterol in blood	0	0	0
Fatty acid metabolism	0	0	-0.245727
Nephritis	0	0	0
Ingestion by rodents	0	0	0
Cell death of epithelial cell lines	0	0	0
Branching morphogenesis of mammary gland	0	0	0
Degranulation of neutrophils	0	0	0
Abnormal growth in endometrium	0	N/A	0
Quantity of neurites	0.38829	0	0
Rhabdomyosarcoma	0	N/A	0
Infection of lung	0.383075	0	0
Proliferation of Kaposi's sarcoma cells	0	0	0
Synthesis of DNA	0	0	0
Release of L-amino acid	0	0.376876	0
Chronic renal failure	0	0	0
Cell movement of kidney cell lines	0.368421	0	0
Stimulation of T lymphocytes	0	0	0
Quantity of lymphoid tissue	0	0	0
Degeneration of eye	0	0	0
Entry into S phase of Kaposi's sarcoma cells	0	0	0
Endocrine cancer	0	N/A	0
Cell death of multilineage progenitor cells	0	0	0
Cardiac output	0	0	0
Myosarcoma	0	N/A	0
Blood protein disorder	0	0	0
Oligozoospermia	0	0	0
Interphase of breast cancer cell lines	0	0	0
Phospholipid flip-flop of phosphatidylserine	0	0	0
Formation of epithelial tissue	0	0	0
Quantity of insulin in blood	0	0	0
Pancreatic carcinoma	0	N/A	0
Differentiation of monocyte-derived macrophages	0	0	0
Necrosis of prostate cancer cell lines	0	0	0
Adhesion of kidney cell lines	0.294118	0	0
Osteoclastogenesis of connective tissue	0.25737	0	0
Mobilization of cells	0	0	0
Quantity of carbohydrate	0	0	-0.27357
Adhesion of neuronal cells	0	-0.27735	0
Extravasation of myeloid cells	0	0	0
Adhesion of PBMCs	0	0	0
Damage of genomic DNA	0	0	0
Maturation of cells	-0.0375301	0	0
Hyperplasia of gastrointestinal tract	0	0	0
Phagocytosis by microglia	0	0	0.266123
Cell viability of myeloid cells	0	0	0
Proliferation of embryonic cells	0.253837	0	0
Quantity of monosaccharide	0	0	0
Advanced stage tumor	0	0	0
Secretion of hormone	0	0.244851	0
Depletion of lymphatic system cells	0	0	0
Carditis	0	0	0
Steroidogenesis of hormone	0	0	0
Colon carcinoma	0	N/A	0
Formation of skin lesion	0	0	0
Activation of muscle cells	0	-0.213201	0
Muscle tumor	0	N/A	0
Cell death of endothelial cells	0	0	0
Quantity of adipose tissue	0	0	0
Cognitive impairment	0	0	0
Quantity of hematopoietic progenitor cells	-0.199016	0	0
Neoplasia of epithelial cells	0	N/A	0
Phagocytosis of neutrophils	-0.185695	0	0
Valvulopathy	0	0	0
Migration of sarcoma cell lines	0	0	0
Polyploidization	0	0	0
Development of ear	0	N/A	0
Premature senescence of tumor cell lines	0	0	0
Growth of bacteria	0	0	-0.166523
Myocarditis	0	0	0
Morphogenesis of cardiovascular system	0	N/A	0
Aggressive behavior	0	0	0
Expansion of Th17 cells	-0.152499	0	0
Eosinophilia of tissue	0.152499	0	0
Coronary disease	0	N/A	N/A
Coronary artery disease	0	N/A	0
Neurodegeneration of retinal ganglion cells	0	0	0
Translocation of bacteria	0.152499	0	0
Adhesion of kidney cells	0	0	0
Migration of eosinophils	0	0	0
Formation of osteoclast precursor cells	0	0	0
Quantity of cyclic nucleotides	0	0	0
Growth of bone tissue	0	0	0
Extravasation of phagocytes	0	0	0
Secretion of lipid	0	0	0
Activation of brain	0	0	0
Lymphocytic leukemia	0	0	0
Migration of oligodendrocyte precursor cells	0	0	0
Proliferation of bone cells	0	0	0
Development of colorectal tumor	0	0	0
Cellular infiltration by monocytes	0	0	0
Quantity of oligodendrocytes	0	0	0
Necrosis of pancreas	0	0	0.120526
Chemotaxis of connective tissue cells	0.106	0	0
Hypertrophy	0	0	0
Binding of kidney cell lines	-0.0501886	0	0
Cell surface receptor linked signal transduction	0	-0.0959785	0
Systemic inflammatory response syndrome and/or sepsis	0	0	0
Function of T lymphocytes	0	0	0
Release of amino acids	0	0.0794784	0
Metabolism of nucleic acid component or derivative	0	0	0
Polyploidization of cells	0	0	0
Vasodilation of aorta	0.075356	0	0
Concentration of D-glucose	0	0	0
Migration of dendritic cells	-0.0693074	0	0
Intestinal adenocarcinoma	0	0	0
Proliferation of endometrial stromal cells	0	0	0
S phase	0	0	0
Accumulation of mononuclear leukocytes	0	0	0
Apoptosis of endothelial cells	0	0	0
Migration of tumor cell lines	-0.0577831	0	0
Cell proliferation of brain cancer cell lines	0	0	0
Growth of genital organ	0	0	0
Migration of macrophages	0	0	0
Colony formation of stomach cancer cell lines	0	0	0
Synthesis of carbohydrate	0	0	-0.0363448
Dilated cardiomyopathy	0	-0.0238841	0
Differentiation of oligodendrocytes	-0.0221785	0	0
Quantity of Francisella tularensis	0	0	0
Synthesis of hormone	0	0	0
Atherogenesis	0	0	0
Density of inhibitory synapse	0	0	0
Function of dendritic cells	N/A	0	0
Delay in ossification of epiphyseal growth plate	0	0	0
Inflammation of infarct	0	0	0
Polarization of decidual macrophages	N/A	0	0
Abnormal morphology of lymphoid organ	0	0	N/A
Biosynthesis of putrescine	0	0	0
Glucuronidation of estrogen	0	0	0
Aortic valve disease	0	0	0
Diameter of humerus	0	0	0
Function of neurons	0	0	0
Abnormal morphology of eye	N/A	N/A	0
Regulation of phagocytes	0	0	0
Nonmetastatic c-KIT mutation positive gastrointestinal stromal tumor	0	0	0
Conversion of L-ornithine	0	0	0
Thermal nociception	0	0	0
Morphology of lymphoid organ	0	0	0
Head and neck squamous cell carcinoma	0	N/A	0
Hypertrophy of splenic lymph follicle	0	0	0
Multinucleation of embryonic cell lines	0	0	0
Mechanotransduction	0	0	0
Arrest in sub-G1 phase of vascular smooth muscle cells	0	0	0
Development of cranial nerve	0	0	0
Pulmonary hypertensive arterial disease	0	0	0
High grade renal cell carcinoma	0	0	0
Fibrosis of myocardium	0	0	0
Distribution of cells	N/A	0	0
Formation of renal lesion	0	0	0
Osteoclastogenesis of bone-marrow-derived monocyte/macrophage precursor cells	0	0	0
Benign neoplasm of female genital organ	0	0	0
Morphology of leukocytes	0	0	N/A
Length of absolute anatomical region	N/A	0	0
Cell movement of peritoneal macrophages	N/A	0	0
Diabetic complication	0	N/A	0
Familial erythrocytosis	0	0	0
Oxidation of nitric oxide	0	0	0
Upper gastrointestinal carcinoma	0	N/A	0
Abdominal neuroendocrine tumor	0	N/A	0
Brain astrocytoma	0	0	0
Tremor	0	0	0
Destruction of pulmonary alveolus	0	0	0
Articular rigidity	0	N/A	0
Papillary adenocarcinoma	0	0	0
Acidification of cytosol	0	0	0
Tularemia	N/A	0	0
Leiomyomatosis	0	0	0
Morphology of mononuclear leukocytes	0	0	0
Organization of mitotic spindle	0	0	0
Autosomal recessive prelingual nonsyndromic sensorineural hearing loss	0	0	0
Running	0	0	0
Function of immune system	N/A	0	0
Viral respiratory infection	0	0	N/A
Recruitment of B lymphocytes	0	0	0
Inflammatory response of mononuclear leukocytes	0	0	N/A
Rupture of heart	0	0	0
Diabetic atherosclerosis	0	0	0
Abnormal function of neutrophils	0	0	N/A
Androgen-independent prostate tumor	0	0	0
Spondylitis	0	N/A	0
Morphology of nerves	0	0	0
Aneuploidy of fibroblasts	0	0	0
Infantile myofibromatosis type 1	0	0	0
Chromosomal congression of cervical cancer cell lines	0	0	0
Dominant beta-plus-thalassemia	0	0	0
Gastrointestinal carcinoid tumor	0	N/A	0
Innervation of cells	0	0	0
Morphology of hindlimb	0	0	0
Severe autoimmune disease	0	0	0
Ankylosis	0	0	0
Abnormal morphology of exocrine gland	0	0	0
Morphology of central nervous system	0	N/A	0
Adhesion of muscle precursor cells	0	0	0
Excitatory postsynaptic potential	0	N/A	0
Estrogen receptor negative HER2 negative invasive breast cancer	0	0	0
Thyroid gland tumor	0	N/A	0
Transmigration of macrophage cancer cell lines	0	0	0
Permeability of blood-brain barrier	0	0	0
Abnormal quantity of chemokine	N/A	0	0
Familial dilated cardiomyopathy	0	0	0
Immunoglobulin deficiency	0	0	0
Jumping	0	0	0
Detachment of lymphoma cell lines	0	0	0
Apoptosis of multilineage progenitor cells	0	0	0
Regeneration of hepatocytes	0	0	0
Catabolism of alpha-amino acid	0	0	0
Arrest in interphase of breast cancer cell lines	0	0	0
Bone cancer	0	0	0
Expansion of CD4+ CD8+ T-lymphocytes	0	0	0
Outgrowth of microvessel	0	0	0
Methemoglobinemia	0	0	0
Hypokalemic periodic paralysis	0	0	0
Metastatic sarcoma	0	0	0
Development of gonadal tumor	0	N/A	0
Formation of endochondral bone	0	0	0
Quantity of L-ornithine	0	0	0
Development of abdominal aortic aneurysm	0	0	0
Morphology of limb	0	N/A	0
Small cell lymphocytic lymphoma/chronic lymphocytic leukemia	0	N/A	0
Renal cell carcinoma	0	N/A	0
Size of secretory structure	0	0	0
Unverricht-Lundborg syndrome	0	0	0
Alpha-globin type erythremia	0	0	0
Degradation of fibrin clot	N/A	0	0
Regulation of hematopoietic progenitor cells	0	0	0
Abnormal morphology of epiphyseal growth plate	0	0	0
Acute myeloid leukemia not otherwise specified	0	0	0
Non-insulin-dependent diabetes mellitus	0	N/A	0
Quantity of fibrous layer of blood vessel	0	0	0
Melioidosis	0	0	0
Cellularity of B lymphocytes	0	0	0
Detachment of fibrosarcoma cell lines	0	0	0
Neck neoplasm	0	N/A	0
Action potential of neurons	0	N/A	0
Permeability of corneal epithelial tissue	0	0	0
Loss of fat	0	0	0
Langerhans cell histiocytosis	0	0	0
Skin squamous cell carcinoma	0	N/A	0
Mass of liver	0	0	N/A
Localization-related epilepsy	0	N/A	0
Development of mandible	0	0	0
Mass of subcutaneous fat pad	0	0	0
Ectopia of nucleus	0	0	0
Hyperplasia of neointima	0	0	0
Infection by Leishmania donovani	0	0	0
Morphology of phagocytes	0	0	N/A
Swelling of hepatocytes	0	0	0
Abnormal morphology of lung	0	0	0
Atrial fibrillation	0	N/A	0
Meier-Gorlin syndrome	0	0	0
Clustering of T lymphocytes	0	0	0
Conversion of anterior tibial muscle	N/A	0	0
Advanced head and neck cancer	0	0	0
Lateral meningocele syndrome	0	0	0
Differentiation of liver cell lines	0	0	0
Uterine cancer	0	N/A	0
Nitrosylation of protein	0	0	0
Modulation of cells	0	0	0
Thyroiditis	0	0	0
Abnormal morphology of spinal nerve	0	0	0
Hypertrophy of tissue	N/A	0	0
Abnormal morphology of secondary center of ossification	0	0	0
Size of vessel	0	0	0
Abnormal morphology of male germ cells	0	0	0
Fibrosis of diaphragm	0	0	0
Chronic inflammation of skin	0	0	0
Hemoglobin E/beta thalassemia disease	0	0	0
Abnormal morphology of chromosomes	0	0	0
Polarization of M1 macrophages	N/A	0	0
Size of blood vessel	0	0	0
Ventricular tachycardia	0	N/A	0
Morphology of embryonic cell lines	0	0	0
Cold-induced sweating syndrome 1	0	0	0
Obstructive sleep apnea	0	0	0
Degeneration of smooth muscle cells	0	0	0
Abnormal morphology of calcaneum	0	0	0
Hyperplasia of osteocartilaginous tissue	0	0	0
Serous neoplasm	0	0	0
Outgrowth of endothelial cells	0	0	0
Cystic medial degeneration	0	0	0
Development of pancreas	0	0	0
Stage I non-small cell lung carcinoma	0	0	0
Translocation of granules	0	0	0
Morphology of retinal cells	0	0	0
Formation of blood vessel	0	0	0
Abnormal morphology of sarcolemma	0	0	0
Morphology of cardiac valve	0	0	0
Morphology of skin	N/A	0	0
Morphology of bone	0	0	0
Survival of chondrocytes	0	0	0
Expansion of neutrophils	0	0	0
Abnormal morphology of neurons	0	N/A	0
Bipolar disorder	0	N/A	0
Endoplasmic reticulum stress response of motor neurons	0	0	0
Abortion	0	0	0
Homeostasis of L-arginine	0	0	0
Abnormal quantity of lipid	0	0	N/A
Migration of osteosarcoma cells	0	0	0
Essential tremor	0	N/A	0
FIP1L1-PDGFRα fusion kinase negative hypereosinophilic syndrome	0	0	0
Whooping cough	0	0	0
Modification of skeletal muscle	N/A	0	0
Stage I epithelial cancer	0	0	0
Benign oral disorder	N/A	0	0
Development of inner ear	0	N/A	0
Morphogenesis of inner ear	N/A	0	0
Oral lichen planus	0	0	0
Plague	0	0	0
Disorganization of actin cytoskeleton	0	0	0
Differentiation of lung cell lines	0	0	0
Abnormal morphology of ear	0	N/A	0
Abnormal morphology of photoreceptors	0	0	0
Morphology of blood cells	0	0	N/A
Chromosomal congression of tumor cell lines	0	0	0
Quantity of citrulline	0	0	0
Susceptibility to asthma	0	0	0
Function of macrophages	N/A	0	N/A
Relapsed c-KIT positive gastrointestinal stromal tumor	0	0	0
Dupuytren contracture	0	N/A	0
Usher syndrome 3A	0	0	0
Rupture of myocardium	0	0	0
Maturation of B-lymphocyte derived cell lines	0	0	0
Abnormal morphology of cranial nerve	0	N/A	0
Stage I-IV non-small cell lung cancer	0	0	0
Size of sebaceous glands	0	0	0
Transmembrane potential of cellular membrane	0	N/A	0
Growth of Salmonella typhimurium LT2	0	0	0
Abnormal morphology of head	0	N/A	0
Familial sensorineural prelingual deafness	0	0	0
Morphology of lymph node	0	0	0
PDGFRA mutation positive PDGFRA D842 mutation negative gastrointestinal stromal tumor	0	0	0
Glucuronidation of androgen	0	0	0
Morphology of body cavity	N/A	N/A	N/A
Completely resected gastrointestinal stromal tumor	0	0	0
Morphology of neurites	N/A	0	0
Enzyme linked receptor protein signaling pathway	0	0	0
Volume of tumor cell lines	0	0	0
Hereditary Eye Disease	0	0	0
Anxiety Disorders	0	N/A	0
Spinocerebellar ataxia type 2	0	0	0
Recurrent sinopulmonary infection	0	0	0
Endocytosis of HIV-1	0	0	0
Diabetic nephropathy	0	0	0
Morphology of respiratory tract	0	0	0
Cough	0	0	0
Glucuronidation of dihydrotestosterone	0	0	0
Atrial flutter	0	0	0
Branching of axon branches	N/A	0	0
Catabolism of L-amino acid	0	0	0
Differentiation of interneurons	0	0	0
Alcohol use disorder	0	0	0
Utilization of arginine	0	0	0
Contractility of hepatic stellate cells	0	0	0
Remodeling of aorta	0	0	0
Metastatic HER2 negative gastroesophageal junction adenocarcinoma	0	0	0
Infertility condition	0	0	0
Metastatic carcinoma	0	0	0
Acne	0	0	N/A
Irritable behavior	0	N/A	0
Misalignment of chromosomes	0	0	0
Shortening of muscle cells	0	0	0
Formation of inner hair cells	0	0	0
Antibody-dependent cell-mediated cytotoxicity of breast cancer cell lines	0	0	0
Lymph node-positive primary invasive breast cancer	0	0	0
Delay in initiation of rejection of heart	N/A	0	0
Apoptosis of pulmonary fibroblasts	0	0	0
Gastric adenocarcinoma	0	N/A	0
Eosinophilia of esophagus	N/A	N/A	0
Function of beta islet cells	0	0	0
Metastatic lung cancer	0	0	0
Disorder of ureter	0	N/A	0
Dysglycemia	0	0	0
Degradation of senile plaques	0	0	0
Unresectable recurrent dermatofibrosarcoma protuberans	0	0	0
Chromophobe renal cell carcinoma	0	0	0
Teratozoospermia	0	0	0
Brain wave	0	0	0
Formation of eccrine gland	0	0	0
Circulation of blood	0	0	0
Reticulocytosis	0	0	0
Arrest in cell cycle progression of vascular smooth muscle cells	0	0	0
Laryngeal squamous cell carcinoma	0	N/A	0
Choroidal neoplasm	0	0	0
Sickle cell anemia	0	0	0
Schizophrenia spectrum disorder	0	N/A	0
Abnormality of substantia nigra	0	0	0
Outflow facility of anterior segment of the eye	0	0	0
Morphogenesis of Wolffian duct	0	0	0
Instability of atherosclerotic lesion	0	0	0
PDGFR rearrangement positive myelodysplastic myeloproliferative disease	0	0	0
Invasive breast cancer	0	0	0
Molecular cleavage of chondroitin sulfate proteoglycan	0	0	0
Sclerosis	N/A	0	0
Fasciculation	0	0	0
Distribution of exosomes	0	0	0
Sinopulmonary infection	0	0	0
Fatigue	0	0	0
Endometrioid carcinoma	0	N/A	0
Sleep pattern	0	N/A	0
Lassa hemorrhagic fever	0	0	0
Glucuronidation of hormone	0	0	0
Enlargement of hair placode	0	0	0
Anticoagulation of blood	0	0	0
Schizophrenia	0	N/A	0
Metastatic non-small cell lung carcinoma	0	0	0
Large intestine adenocarcinoma	N/A	N/A	N/A
Quantity of Clara cells	N/A	0	0
Sepiapterin reductase deficiency	0	0	0
Clear cell neoplasm	0	0	0
FIP1L1-PDGFRα fusion kinase negative chronic eosinophilic leukemia	0	0	0
Autosomal dominant cutis laxa	0	0	0
Primary biliary cirrhosis	0	0	N/A
Abnormal morphology of cranial nerve ganglion	0	0	0
Panhypopituitarism - X-linked	0	0	0
Abnormal morphology of retinal blood vessel	0	0	0
Arrest in G0/G1 phase transition of brain cancer cell lines	0	0	0
Familial myotonic disorder	0	N/A	0
Mixed ovarian carcinoma	0	N/A	0
Neoplastic histiocytosis	0	0	0
Stage IIIB-IV ovarian cancer	0	0	0
EGFR mutation positive lung cancer	0	0	0
Progression of brain tumor	0	0	0
Uterine tumor	0	N/A	0
Vascular tumor	0	0	0
Activation of mesenchymal cells	0	0	0
Morphology of stomach	0	0	0
Morphology of respiratory system	0	0	0
Morphology of head	0	N/A	0
Inflammatory response of monocytes	0	0	N/A
Endometrioid endometrial adenocarcinoma	0	N/A	0
Pathological denervation of soleus muscle	0	0	0
Adhesion of bone marrow-derived macrophages	0	0	0
Formation of neuromuscular junctions	0	N/A	0
Abnormal quantity of amino acids	0	0	0
Delay in initiation of infiltration by cells	0	0	0
Abnormal bone density	0	0	0
Metabolism of essential amino acids	0	0	0
Ovarian endometrioid carcinoma	0	N/A	0
Primary breast cancer	0	0	0
Congenital malformation syndrome	0	0	0
Antibody-induced arthritis	0	0	0
Beta thalassemia, dominant inclusion body type	0	0	0
Development of collecting tubule	0	0	0
Advanced FIP1L1-PDGFRα fusion positive hypereosinophilic syndrome	0	0	0
Enlargement of alveolar lumen	0	0	0
Function of vestibular hair cells	0	0	0
Female genital tract cancer	0	N/A	0
Response of adaptive T-regulatory cells	0	0	0
Postpoliomyelitis syndrome	0	0	0
Abnormal morphology of enlarged lymph node	0	0	0
Mobilization of breast cancer cell lines	0	0	0
Morphology of endocrine cells	0	0	N/A
Tremor of paw	0	0	0
Dominant beta-thalassemia intermedia	0	0	0
Alpha Heinz body anemias	0	0	0
Urothelial cancer	0	0	0
Regulation of cholesterol	0	0	0
Thickness of tunica media	0	0	0
Thalassemia	0	0	0
Hypogammaglobulinemia	0	0	0
Morphology of blood vessel	0	0	0
Primary liver cirrhosis	0	0	N/A
Abnormal morphology of venule	0	0	0
Malaria caused by Plasmodium falciparum	0	0	0
Chronic immune thrombocytopenic purpura	0	0	0
Hematopoiesis of liver	N/A	0	0
Adhesion of fibrosarcoma cell lines	0	0	0
Proliferation of capillary vessel	0	0	0
Embryonal rhabdomyosarcoma	0	N/A	0
Abnormal morphology of vertebral spinous process	0	0	0
X-linked selective tooth agenesis-1	0	0	0
Glaucoma	0	N/A	0
Leukostasis	0	0	0
Linear vestibular evoked potential	0	0	0
Small B-cell lymphocytic lymphoma	0	0	0
Oligosynaptic infertility	0	0	0
Quantity of gastric ulcer	0	0	0
Re-epithelialization of wound	0	0	0
Intestinal adenoma	0	0	0
Cell spreading of muscle precursor cells	0	0	0
Abnormal morphology of leukocytes	0	0	0
Lysis of fibrin clot	0	0	0
Size of infarct	0	0	N/A
Metabolism of L-amino acid	0	0	0
Hematopoiesis of liver cells	0	0	0
Activation of peripheral blood monocytes	N/A	0	0
Atopic dermatitis	N/A	0	N/A
Development of sensory projections	N/A	0	0
Thickness of aorta	0	0	0
Bronchopulmonary dysplasia	0	0	0
Catabolism of amino acids	0	0	0
Capacitation of sperm	0	0	0
Internalization of cholesterol	0	0	0
Non-melanoma skin cancer	0	N/A	0
Hyperkalemic periodic paralysis	0	0	0
Adhesion of chondrocytes	0	0	0
Allergic inflammation	0	0	0
Delay in initiation of clearance of cells	0	0	0
Morphology of connective tissue cells	N/A	0	0
Gastric carcinoma	0	N/A	0
Endometrial carcinoma	0	N/A	0
Proliferation of interstitial cells	0	0	0
Flu	0	0	0
Neuroinflammatory disease	0	0	0
Abnormal morphology of urinary system	0	0	0
Bronchitis	0	0	0
Central nervous system leukemia	0	0	0
Morphology of granulocytes	0	0	0
Hereditary retinal disease	0	0	0
Esophagitis	0	N/A	0
Intermediate disease stage peripheral arterial disease	0	0	0
Development of ovarian tumor	0	N/A	0
Enlargement of lung	0	0	0
Dominant dilated cardiomyopathy	0	N/A	0
Glucuronidation of testosterone	0	0	0
Recurrent metastatic dermatofibrosarcoma protuberans	0	0	0
Thrombosis of renal glomerulus	0	0	0
Guidance of motor axons	0	0	0
Abnormal respiratory rhythm	0	0	0
Cell flattening	N/A	0	0
Synthesis of vitamin D	0	0	0
Diurnal dystonia	0	0	0
Intercellular communication	N/A	0	0
Hemoglobin H hydrops fetalis syndrome	0	0	0
Cervical spondylotic myelopathy	0	0	0
Catabolism of aromatic amino acid	0	0	0
Chemorepulsion of brain cells	N/A	0	0
Delay in thrombosis of carotid artery	0	0	0
Abnormal morphology of body cavity	N/A	0	N/A
Chemotaxis of lymphoma cell lines	0	0	0
Length of skeleton	0	0	0
Regeneration of epithelial tissue	0	0	0
Benign pelvic disease	N/A	0	N/A
Activation of peripheral T lymphocyte	0	0	0
Morphology of epidermis	0	0	0
Abnormal morphology of bone	0	0	0
Accumulation of cartilage tissue	0	0	0
Chemotaxis of germ cell tumor cell lines	0	0	0
Abnormal pH regulation	0	0	0
Upper aerodigestive tract carcinoma	0	N/A	0
Abnormal metabolism	0	0	0
Cytokinesis of oocytes	0	0	0
Alpha-globin type methemoglobinemia	0	0	0
Metaphyseal anadysplasia type 2	0	0	0
Skin carcinoma	0	N/A	0
Abnormal morphology of principal piece of spermatozoon	0	0	0
Bladder carcinoma	0	0	0
Colorectal adenoma	0	0	0
Major depression	0	N/A	0
Alcoholic hepatitis	0	0	0
Morphology of liver	0	0	N/A
Quantity of colony-forming unit blood cells	0	0	0
Lack of outer hair cells	0	0	0
Morphology of retinal pigment epithelium	0	0	0
Aggressive fibromatosis	0	0	0
Arrest in mitosis of tumor cell lines	0	0	0
Familial sick sinus syndrome	0	N/A	0
Sprouting angiogenesis by endothelial cells	N/A	0	0
Regeneration of endothelial tissue	0	0	0
Morphology of chromosome components	0	0	0
Chemoresistant acute myeloid leukemia	0	0	0
Brain glioma formation	0	0	0
Excitatory postsynaptic current	0	N/A	0
Length of embryo	N/A	0	0
Differentiation of endothelial cell lines	0	0	0
Abnormal morphology of islets of Langerhans	0	0	0
Ploidy of liver cell lines	0	0	0
Abnormal morphology of digestive system	0	0	N/A
Radiosensitivity of vascular endothelial cells	0	0	0
Umbilical hernia	0	0	0
Size of glandular epithelial cells	0	0	0
Abnormal morphology of neurosensory retina	0	0	0
Christ-Siemens-Touraine syndrome	0	0	0
Catabolism of arginine	0	0	0
Pancreatic carcinoid tumor	0	N/A	0
Partial seizure	0	N/A	0
Opening of carotid artery	0	0	0
Abnormal morphology of cardiac valve	0	0	0
Severe focal segmental glomerulosclerosis	0	0	0
Formation of bronchiole	0	0	0
Formation of islets of Langerhans	N/A	0	0
Destruction of Leishmania	0	0	0
Delay in transmigration of smooth muscle cells	0	0	0
HER2 negative gastroesophageal junction adenocarcinoma	0	0	0
Polyarticular juvenile rheumatoid arthritis	N/A	0	N/A
Abnormal morphology of belly spot	0	0	0
Osteochondrodysplasia	0	0	0
Familial hemolytic anemia	0	0	0
Formation of pulmonary metastasis	0	0	0
Detection of D-glucose	0	0	0
Benign seizure	0	0	0
Non-deletional alpha thalassemia 2	0	0	0
Abnormal morphology of cochlear duct	0	0	0
Abnormal morphology of sperm	0	0	0
Abnormal morphology of cystic duct	N/A	0	0
Abnormal morphology of epithelial tissue	0	0	0
Infection of respiratory tract	0	0	0
Efficacy of citalopram	0	0	0
Pancreatic duct disorder	0	N/A	0
Glucuronidation of beta-estradiol	0	0	0
Myodegeneration of skeletal muscle	0	0	0
Vasodilation of renal artery	0	0	0
Refractory metastatic solid tumor	0	0	0
Stage III-IV ovarian cancer	0	0	0
Morphology of lesion	N/A	0	N/A
Invasion of CD4+ CD8+ T-lymphocytes	0	0	0
Advanced non-small cell lung carcinoma	0	0	0
Rectal adenocarcinoma	0	N/A	0
Abnormal morphology of immune system	0	0	N/A
Cerebral arteriopathy with subcortical infarcts and leukoencephalopathy type 1	0	0	0
Lack of inner hair cells	0	0	0
Progressive proteinuria	0	0	0
Infertility associated with multi-tailed spermatozoa and excessive DNA	0	0	0
Function of urinary bladder	0	0	0
Invasive breast carcinoma	0	0	0
Hyperargininemia	0	0	0
Colon adenocarcinoma	0	N/A	0
Abnormal morphology of artery	0	0	0
Autosomal dominant epilepsy	0	N/A	0
Knee arthritis	0	0	0
Maturation of leukocyte cell lines	N/A	0	0
Morphology of heart ventricle	0	0	0
Morphology of telencephalon	0	0	0
Development of nerves	0	0	0
Aneuploidy of cervical cancer cell lines	0	0	0
Invasion of carcinoma	0	0	0
Adhesion of monocyte-derived macrophages	0	0	0
Eosinophilia of gastrointestinal tract	0	0	0
Abnormal morphology of limb	0	0	0
Familial non-syndromic sensorineural hearing impairment	0	0	0
Peyronie disease	0	0	0
Remodeling of liver	0	0	0
Closure of wound	0	0	0
Metabolism of glutamine family amino acid	0	0	0
Endometrial cancer	0	N/A	0
Gastro-esophageal carcinoma	0	N/A	0
Quantity of synaptic vesicles	0	N/A	0
Laryngeal cancer	0	N/A	0
Modulation of leukocytes	0	0	0
Epilepsy with continuous spike-wave during slow wave sleep	0	0	0
Congenital deafness	0	N/A	0
Peripheral arterial disease	0	0	N/A
Organization of transitional elements	0	0	0
Production of putrescine	0	0	0
Development of wound	N/A	0	0
Binding of STAT response element	0	0	0
Thyroid carcinoma	0	N/A	0
Esophageal adenocarcinoma	0	N/A	0
Active stage psoriasis	0	N/A	N/A
Re-endothelialization of artery	0	0	0
Multinucleation of liver cell lines	0	0	0
Fibromatosis	0	0	0
Uterine endometrioid carcinoma	0	N/A	0
FIP1L1-PDGFRα fusion kinase positive chronic eosinophilic leukemia	0	0	0
Autophosphorylation of protein	0	0	0
Differentiation of endodermal cells	0	0	0
Oligomerization of protein	0	0	0
C-KIT (D816V) negative aggressive systemic mastocytosis	0	0	0
Morphology of nervous system	0	N/A	0
Mobilization of melanoma cell lines	0	0	0
Osteoarthritis	0	0	0
Stage IV advanced ovarian cancer	0	0	0
Esophageal cancer	0	N/A	0
Proliferation of adrenal gland cells	0	0	0
Morphology of pancreas	0	0	0
Female genital tract clear cell cancer	0	0	0
Abnormal morphology of cardiovascular system	0	0	0
Abnormal morphology of heart ventricle	0	0	0
Angiogenesis of islets of Langerhans	N/A	0	0
Quantity of placode	0	0	0
Formation of glomerular capillary	0	0	0
Abnormal morphology of lymph node	0	0	0
Abnormal morphology of amacrine cells	0	N/A	0
Metabolism of aromatic amino acid	0	0	0
Quantity of 5,6,7,8-tetrahydrobiopterin	0	0	0
Branching morphogenesis of kidney	0	0	0
Delay in apoptosis of chondrocytes	0	0	0
HER2 negative hormone receptor negative invasive breast cancer	0	0	0
Oral lesion	0	N/A	0
Transmembrane transport of ion	0	0	0
Nondeletional hemoglobin H disease	0	0	0
Morphology of muscle	0	N/A	0
Quantity of bacteria	0	0	0
Abnormal morphology of brain	0	N/A	0
Uterine corpus cancer	0	0	0
Progressive polyneuropathy	0	0	0
Preeclampsia	0	N/A	0
Morphology of mechanosensory neurons	0	0	0
Mineralization of bone	0	0	0
Endometrial adenocarcinoma	0	N/A	0
Morphology of lymphoid tissue	0	0	N/A
Severe pulmonary disease	0	0	0
Childhood medulloblastoma	0	0	0
Abnormal morphology of trigeminal nerve	0	0	0
Beta-Knossos-thalassemia	0	0	0
Proliferation of CD8+ T lymphocyte	0	0	0
Function of respiratory system	0	0	N/A
Dissemination of cells	0	0	0
Clearance of amyloid-beta plaques	0	0	0
Acute disseminated encephalomyelitis	0	0	0
Paired-pulse inhibition	0	0	0
Transport of L-arginine	0	0	0
Cell death of lung cells	0	0	0
Cell survival of colorectal cancer cell lines	0	0	0
Replication of smooth muscle cells	0	0	0
Non-M3 acute myeloid leukemia	0	0	0
Muscular hypertrophy	N/A	0	0
Lack of mandible	0	0	0
Morphology of mitotic spindle	0	0	0
Urothelial neoplasm	0	0	0
Fragile X syndrome	0	0	0
Ocular rosacea	0	0	0
Conduction of sinoatrial node	0	0	0
Morphology of hair cells	0	0	0
Differentiation of multinucleated giant cells	N/A	0	0
Hereditary hearing loss	0	N/A	0
Binding of trastuzumab	0	0	0
Desquamation of corneal epithelial tissue	0	0	0
Hyper-igm immunodeficiency syndrome	0	0	0
Morphology of digestive system	0	N/A	N/A
Abnormal morphology of abdomen	N/A	0	N/A
Myocytolysis of heart	0	0	0
Modification of mesothelium	0	0	0
Sleep Disorders	0	0	0
Smooth muscle tumor	0	0	0
Hypertrophy of cells	N/A	0	0
Arthritis of bone	0	0	0
Movement of macrophage cancer cell lines	0	0	0
Abnormal morphology of forebrain	0	0	0
Quantity of L-histidine	0	0	0
Size of Peyer's patches	0	0	0
Stroke	0	N/A	0
Size of connective tissue cells	N/A	0	0
Diabetic foot ulcer disorder	0	0	0
Mixed cell carcinoma	0	0	0
Cellular infiltration of heart	0	0	0
Homing of inflammatory leukocytes	0	0	0
Urea cycle	0	0	0
Inflammatory response of fibroblast cell lines	0	0	0
Stage I lung cancer	0	0	0
Hydrolysis of L-arginine	0	0	0
Formation of abdominal hernia	0	0	0
Delay in endochondral ossification	0	0	0
Inoperable c-KIT exon 9 mutation positive gastrointestinal stromal tumor	0	0	0
Morphology of tumor	0	0	0
Catabolism of nucleoside diphosphates	0	0	0
Kidney carcinoma	0	N/A	0
Abnormal morphology of cerebral cortex	0	0	0
Abnormal morphology of gastric gland	0	0	0
Invasion of ovarian cancer cells	0	0	0
Primary hypertension	0	N/A	0
Abnormal morphology of skin	N/A	0	0
Graft-vs-leukemia effect	0	0	0
Size of osteoclasts	N/A	0	0
Quantity of desmoid tumor	0	0	0
Quantity of arginine	0	0	0
Metastatic KIT activating mutation positive melanoma	0	0	0
Function of mast cells	N/A	0	0
Resorptive capacity of osteoclasts	0	0	0
Abnormal morphology of short femur	0	0	0
Conjugation of steroid	0	0	0
Clonogenicity of colorectal cancer cell lines	0	0	0
Renal clear cell adenocarcinoma	0	N/A	0
Female genital tract adenocarcinoma	0	N/A	0
Homeostasis of sphingolipid	0	0	0
Proliferation of embryonic cell lines	0	0	0
Synthesis of basic amino acid	0	0	0
Chronic skin disorder	0	0	0
Advanced epithelial ovarian cancer	0	0	0
Visceromegaly	N/A	0	0
Crohn disease	0	0	N/A
Cell viability of embryonic stem cell lines	0	0	0
Rectum tumor	0	N/A	0
Acinar lung adenocarcinoma	0	0	0
Neuroendocrine gastroenteropancreatic tumor	0	N/A	0
Abnormal morphology of muscle	0	0	0
Size of lesion	0	0	N/A
Juvenile autosomal recessive retinitis pigmentosa	0	0	0
Hereditary angioedema	0	0	0
Morphology of neurons	0	N/A	0
Autosomal recessive otospondylomegaepiphyseal dysplasia	0	0	0
Relaxation of cardiac muscle	0	0	0
Invasion of trophoblast	0	0	0
Ovarian cancer	0	N/A	0
Malignant metastatic unresectable c-KIT positive gastrointestinal stromal tumor	0	0	0
Formation of olfactory glomeruli	0	N/A	0
Morphogenesis of ear	N/A	0	0
Burn	0	N/A	0
Transdifferentiation of dendritic cells	0	0	0
Morphogenesis of blood vessel	N/A	N/A	0
X-linked agammaglobulinemia	0	0	N/A
Primary colorectal cancer	0	0	0
Bladder cancer	0	0	0
Oral tumor	0	N/A	0
Morphology of urinary system	0	0	0
Abnormal morphology of kidney	0	0	0
Alzheimer disease	0	N/A	0
Induction of endothelial tube	0	0	0
Atrophy of thymus cortex	N/A	0	0
Glucuronidation of coumarin	0	0	0
Osteoclastogenesis of osteoclast precursor cells	N/A	0	0
Unresectable KIT activating mutation positive melanoma	0	0	0
Congenital heart block	0	0	0
Morphology of aortic valve	0	0	0
Formation of photoreceptor outer segments	0	0	0
Abnormal morphology of quadriceps femoris	0	0	0
Morphology of nervous tissue	0	N/A	0
Hemoglobinopathy	0	0	0
Colony formation of mesothelioma cells	0	0	0
Severe acute respiratory syndrome	0	0	N/A
Vomiting	0	N/A	0
Invasion of lymphatic endothelial cells	0	0	0
Early-onset neurological disorder	0	N/A	0
[truncated: 378 more rows]
