# Supplementary material for: Integrative transcriptomic analysis in human and mouse model of anaphylaxis identifies gene signatures associated with cell movement, migration and neuroinflammatory signalling
Source: Front Immunol. 2022 Dec 8;13:1016165. doi: 10.3389/fimmu.2022.1016165 (PMC9772259; doi:10.3389/fimmu.2022.1016165)
Supplement: Supplementary file 9 [file Table_9.xlsx]

## Sheet: Supplementary Table 9
Supplementary Table 9
IPA canonical pathway direction
The log fold change values were colored in red for positive values (corresponding to upregulation) and in blue value for negative scores (corresponding to downregulation). The detailed information on the pathways are available on the following address: https://targetexplorer.ingenuity.com/.
IPA - Canonical Pathway	logFC_ED	logFC_DBPCFC	logFC_MOUSE
Calcium Signaling	-2	4.08248
Synaptic Long Term Depression	-2	4.26401	-0.816497
Role of NFAT in Cardiac Hypertrophy	-0.447214	3.7097	-1.34164
Opioid Signaling Pathway	-1.88982	3.40168	0
cAMP-mediated signaling	-2	1.63299	1.80739
GPCR-Mediated Nutrient Sensing in Enteroendocrine Cells		3.31662	-2
Androgen Signaling	-2	2.64575
GP6 Signaling Pathway		4.24264	0
eNOS Signaling		3.31662	0
NF-κB Signaling	0	2.7136	2.82843
PPAR Signaling	-2	-1.63299	-3.16228
Relaxin Signaling	0.816497	2.67261	0.447214
Neuroinflammation Signaling Pathway	0.377964	1.8	3.7097
IL-6 Signaling	1.41421	1.94145	1.73205
Leukocyte Extravasation Signaling	1.41421	0.83205	2.49615
G Beta Gamma Signaling	-1	2.11058	-1
CREB Signaling in Neurons		3.35659
Dendritic Cell Maturation	1	1.38675	2.5
Cardiac Î˛-adrenergic Signaling		2.88675
Acute Phase Response Signaling	1.13389	1.13389	2.84019
PKCÎ¸ Signaling in T Lymphocytes	2	2.44949	1.88982
Production of Nitric Oxide and Reactive Oxygen Species in Macrophages	1.63299	1.50756	1.88562
LXR/RXR Activation	-1	-1.38675	-2.82843
ErbB Signaling	2.44949	1.88982	0
Neuropathic Pain Signaling In Dorsal Horn Neurons		3.35659	0
GÎ±s Signaling		2.11058	1.13389
3-phosphoinositide Biosynthesis	1	2.13809	0.774597
Dopamine-DARPP32 Feedback in cAMP Signaling		3.05085	0
Nitric Oxide Signaling in the Cardiovascular System		2.7136
Superpathway of Inositol Phosphate Compounds	1	2.13809	0.5
Tec Kinase Signaling	0.816497	1.88982	1.50756
CDK5 Signaling		2.7136	0
Colorectal Cancer Metastasis Signaling	-0.301511	1.14708	2.23607
IL-1 Signaling		1.13389	2
Role of NFAT in Regulation of the Immune Response	0.447214	1.34164	1.89737
Corticotropin Releasing Hormone Signaling	2	0.447214
Osteoarthritis Pathway	-0.707107	1	2.35702
Glioma Invasiveness Signaling	2	2.23607	1.63299
TREM1 Signaling	0		3.31662
p38 MAPK Signaling		1.41421	1.26491
LPS/IL-1 Mediated Inhibition of RXR Function	0	0.707107	2.52982
ILK Signaling	1	2.13809	1.41421
IL-8 Signaling	2.23607	1.89737	1.38675
EIF2 Signaling		0.447214
Adrenomedullin signaling pathway	1	2.82843	0
Thrombopoietin Signaling		2.23607	1
iCOS-iCOSL Signaling in T Helper Cells		2.23607	1
Serotonin Degradation	-2.23607	1	-0.816497
Dermatan Sulfate Biosynthesis (Late Stages)	0	2.44949
Neuroprotective Role of THOP1 in Alzheimer's Disease	-1	0	-1.34164
Chondroitin Sulfate Biosynthesis (Late Stages)	0	2.44949
Heparan Sulfate Biosynthesis (Late Stages)	0	1.88982
Neurotrophin/TRK Signaling	1	2
iNOS Signaling		1	2
Ceramide Signaling	-1	-1.34164	0.707107
D-myo-inositol (3,4,5,6)-tetrakisphosphate Biosynthesis	0.816497	1	-0.333333
D-myo-inositol (1,4,5,6)-Tetrakisphosphate Biosynthesis	0.816497	1	-0.333333
Heparan Sulfate Biosynthesis	0	1.88982
D-myo-inositol-5-phosphate Metabolism	0.816497	1	-0.632456
Amyotrophic Lateral Sclerosis Signaling		2.7136
Role of Pattern Recognition Receptors in Recognition of Bacteria and Viruses		-0.707107	2.52982
Toll-like Receptor Signaling			2.33333
3-phosphoinositide Degradation	0.816497	1	-0.333333
ERK/MAPK Signaling	0.447214	2.12132	-0.904534
HMGB1 Signaling	1.13389	0	1.66667
Aldosterone Signaling in Epithelial Cells		2.23607	0.447214
Stearate Biosynthesis I (Animals)		1	-2
Th2 Pathway	0.816497	0.632456	1.29099
Cholecystokinin/Gastrin-mediated Signaling		0.816497	2.64575
GÎ±i Signaling		0	1.66667
Neuregulin Signaling	2		-0.447214
GM-CSF Signaling		2.44949	0
IGF-1 Signaling	0.447214	2.23607	-0.447214
Intrinsic Prothrombin Activation Pathway	0	1.63299	0
Fc Epsilon RI Signaling	0	1.63299	-1
Fatty Acid Î˛-oxidation I	0		-2.23607
Endothelin-1 Signaling	1.34164	0.688247	0
Eicosanoid Signaling		2.23607	1.34164
MIF Regulation of Innate Immunity		1.63299	1.34164
Superpathway of Melatonin Degradation	-2	0.301511	0
GDNF Family Ligand-Receptor Interactions	1	1.63299
Dopamine Degradation		2
CD28 Signaling in T Helper Cells		1.34164	1.34164
Type I Diabetes Mellitus Signaling	-0.447214	-1	0.816497
Ephrin Receptor Signaling		1.88982	-0.447214
JAK/Stat Signaling	0.447214	2.23607	-0.816497
Antiproliferative Role of Somatostatin Receptor 2		2
Salvage Pathways of Pyrimidine Ribonucleotides		1.88982	1.88982
Inflammasome pathway	0		2
mTOR Signaling		1.34164	0.377964
Oxidative Phosphorylation	0	0
GNRH Signaling		1.41421	0
TGF-Î˛ Signaling		1	1
Protein Kinase A Signaling	-1	0.2	-0.301511
Sphingosine-1-phosphate Signaling		-0.632456	-0.377964
Superpathway of Citrulline Metabolism		2
Role of NANOG in Mammalian Embryonic Stem Cell Pluripotency
PI3K Signaling in B Lymphocytes	0		1.41421
STAT3 Pathway		2.12132	0
Noradrenaline and Adrenaline Degradation			-0.816497
Dopamine Receptor Signaling		0.816497
Ovarian Cancer Signaling		1.34164	0
Glutamate Receptor Signaling	0	2.23607
HGF Signaling		1.34164	1.13389
Mitotic Roles of Polo-Like Kinase		-1
Prolactin Signaling	0.447214	2	-0.816497
Inhibition of Matrix Metalloproteases	0	0	-2
Growth Hormone Signaling	0.447214	1.13389	0
Ethanol Degradation II			-1.13389
Thrombin Signaling	0	0.534522	0
Th1 Pathway	-0.377964	1.13389	0
Type II Diabetes Mellitus Signaling		-1.13389	1
Coagulation System		1
CD40 Signaling	0.447214	1.34164	0
Renal Cell Carcinoma Signaling		2	-0.447214
fMLP Signaling in Neutrophils		1	0.447214
ERK5 Signaling			1
IL-2 Signaling	1	2	0
Phospholipases	0
Tryptophan Degradation III (Eukaryotic)	0		-2
Antioxidant Action of Vitamin C		0	0
Basal Cell Carcinoma Signaling		-0.377964
MIF-mediated Glucocorticoid Regulation			1
Bladder Cancer Signaling
Sonic Hedgehog Signaling	0	2
FcÎłRIIB Signaling in B Lymphocytes		1
Nicotine Degradation III		-0.707107	0
Calcium-induced T Lymphocyte Apoptosis	0		0
VDR/RXR Activation		0
Histamine Degradation
Regulation of eIF4 and p70S6K Signaling			0
Macropinocytosis Signaling			0.447214
IL-9 Signaling		1
Estrogen Biosynthesis		-1.34164
Complement System	0	-0.447214
Thyroid Hormone Metabolism II (via Conjugation and/or Degradation)		0.377964	0
Melatonin Degradation I		0	0
CCR5 Signaling in Macrophages
Valine Degradation I	0	0	-1
TNFR1 Signaling
NRF2-mediated Oxidative Stress Response
Regulation of Cellular Mechanics by Calpain Protease	0
Role of PI3K/AKT Signaling in the Pathogenesis of Influenza	0	0.447214
Telomerase Signaling			-1
Retinol Biosynthesis			0
nNOS Signaling in Neurons	0	1.34164	0
Nicotine Degradation II		-0.333333	0
Tryptophan Degradation X (Mammalian, via Tryptamine)
Angiopoietin Signaling
Ceramide Biosynthesis	0
Îł-glutamyl Cycle	0
Inhibition of Angiogenesis by TSP1		-1
Ketolysis	0	0	0
Superpathway of Cholesterol Biosynthesis	0	0
IL-17A Signaling in Gastric Cells
Role of Wnt/GSK-3Î˛ Signaling in the Pathogenesis of Influenza
Ethanol Degradation IV
Glutathione-mediated Detoxification
B Cell Activating Factor Signaling
Glutathione Redox Reactions I	0	0
Îł-linolenate Biosynthesis II (Animals)	0
Oxidative Ethanol Degradation III
Histidine Degradation VI		0
The Visual Cycle
Isoleucine Degradation I	0	0
Superpathway of Geranylgeranyldiphosphate Biosynthesis I (via Mevalonate)	0
Notch Signaling
Leukotriene Biosynthesis	0	0
Bupropion Degradation			0
April Mediated Signaling
Retinoate Biosynthesis I			0
Acetone Degradation I (to Methylglyoxal)		0	0
Interferon Signaling
nNOS Signaling in Skeletal Muscle Cells
Thyroid Hormone Metabolism I (via Deiodination)	0	0	0
Differential Regulation of Cytokine Production in Macrophages and T Helper Cells by IL-17A and IL-17F
Gap Junction Signaling
Role of Tissue Factor in Cancer
Histamine Biosynthesis
Fatty Acid Î˛-oxidation III (Unsaturated, Odd Number)	0	0
Choline Biosynthesis III	0	0
Fatty Acid Biosynthesis Initiation II	0
Circadian Rhythm Signaling
Role of Osteoblasts, Osteoclasts and Chondrocytes in Rheumatoid Arthritis
Cell Cycle Control of Chromosomal Replication	0
T Helper Cell Differentiation
Embryonic Stem Cell Differentiation into Cardiac Lineages	0	0	0
Palmitate Biosynthesis I (Animals)	0
Calcium Transport I			0
Altered T Cell and B Cell Signaling in Rheumatoid Arthritis
Xenobiotic Metabolism Signaling
Glycogen Degradation III	0
IL-17A Signaling in Fibroblasts
HER-2 Signaling in Breast Cancer
Tetrahydrobiopterin Biosynthesis I	0		0
Communication between Innate and Adaptive Immune Cells
Protein Citrullination
Trehalose Degradation II (Trehalase)	0	0
Hematopoiesis from Pluripotent Stem Cells
Role of Macrophages, Fibroblasts and Endothelial Cells in Rheumatoid Arthritis
Caveolar-mediated Endocytosis Signaling
Taurine Biosynthesis	0	0	0
Mevalonate Pathway I	0	0
Semaphorin Signaling in Neurons
Docosahexaenoic Acid (DHA) Signaling
NAD biosynthesis II (from tryptophan)	0
Graft-versus-Host Disease Signaling
Phosphatidylcholine Biosynthesis I	0	0
Phenylethylamine Degradation I	0	0	0
TR/RXR Activation
HIF1Î± Signaling
Citrulline-Nitric Oxide Cycle	0		0
Iron homeostasis signaling pathway
L-glutamine Biosynthesis II (tRNA-dependent)	0	0
Cellular Effects of Sildenafil (Viagra)
Virus Entry via Endocytic Pathways
Role of Cytokines in Mediating Communication between Immune Cells
G-Protein Coupled Receptor Signaling
Hepatic Fibrosis / Hepatic Stellate Cell Activation
Molecular Mechanisms of Cancer
Granzyme A Signaling	0		0
Sphingosine and Sphingosine-1-phosphate Metabolism	0
Galactose Degradation I (Leloir Pathway)	0	0
Salvage Pathways of Pyrimidine Deoxyribonucleotides
Netrin Signaling
Role of JAK1, JAK2 and TYK2 in Interferon Signaling
4-hydroxyproline Degradation I	0	0	0
MSP-RON Signaling Pathway
Serotonin Receptor Signaling			0
IL-10 Signaling
Hepatic Cholestasis
Phosphatidylethanolamine Biosynthesis II	0	0
IL-17 Signaling
Fatty Acid Î±-oxidation
PXR/RXR Activation
Bile Acid Biosynthesis, Neutral Pathway	0
TNFR2 Signaling
Proline Biosynthesis II (from Arginine)
Regulation of IL-2 Expression in Activated and Anergic T Lymphocytes
Phototransduction Pathway	0
Sertoli Cell-Sertoli Cell Junction Signaling
Role of JAK2 in Hormone-like Cytokine Signaling
GADD45 Signaling
Biotin-carboxyl Carrier Protein Assembly	0	0
Glycine Cleavage Complex
Maturity Onset Diabetes of Young (MODY) Signaling
Arginine Degradation I (Arginase Pathway)
GABA Receptor Signaling
Agranulocyte Adhesion and Diapedesis
Urea Cycle
Th1 and Th2 Activation Pathway
Role of JAK1 and JAK3 in Îłc Cytokine Signaling
Phagosome Formation
FXR/RXR Activation
Clathrin-mediated Endocytosis Signaling
Glycine Betaine Degradation	0		0
Granulocyte Adhesion and Diapedesis
Methylglyoxal Degradation III			0
DNA damage-induced 14-3-3Ď Signaling	0		0
Hematopoiesis from Multipotent Stem Cells
T Cell Receptor Signaling
Methylglyoxal Degradation I	0	0
UDP-D-xylose and UDP-D-glucuronate Biosynthesis	0	0
Pathogenesis of Multiple Sclerosis
Ubiquinol-10 Biosynthesis (Eukaryotic)
Airway Inflammation in Asthma			0
Glucose and Glucose-1-phosphate Degradation	0	0
Reelin Signaling in Neurons
Differential Regulation of Cytokine Production in Intestinal Epithelial Cells by IL-17A and IL-17F
UDP-N-acetyl-D-galactosamine Biosynthesis II	0	0
Tryptophan Degradation to 2-amino-3-carboxymuconate Semialdehyde	0
Role of Hypercytokinemia/hyperchemokinemia in the Pathogenesis of Influenza
Gustation Pathway
Citrulline Biosynthesis
Erythropoietin Signaling
Prostanoid Biosynthesis
Alanine Degradation III	0	0
Human Embryonic Stem Cell Pluripotency
Role of IL-17A in Psoriasis	0	0
L-DOPA Degradation	0	0	0
Regulation of the Epithelial-Mesenchymal Transition Pathway
Tetrahydrobiopterin Biosynthesis II	0		0
Proline Degradation	0	0	0
GDP-glucose Biosynthesis	0	0
Dolichyl-diphosphooligosaccharide Biosynthesis	0
Ceramide Degradation	0	0
Role of MAPK Signaling in the Pathogenesis of Influenza
Adipogenesis pathway
Crosstalk between Dendritic Cells and Natural Killer Cells
Pregnenolone Biosynthesis
Atherosclerosis Signaling
Trans, trans-farnesyl Diphosphate Biosynthesis	0	0	0
Mitochondrial Dysfunction	0
Alanine Biosynthesis II	0	0
Thyronamine and Iodothyronamine Metabolism	0	0	0
Acetyl-CoA Biosynthesis III (from Citrate)	0	0	0
Colanic Acid Building Blocks Biosynthesis	0	0
Mitochondrial L-carnitine Shuttle Pathway	0
Glucocorticoid Receptor Signaling
IL-15 Signaling
Role of JAK family kinases in IL-6-type Cytokine Signaling
Fatty Acid Activation	0
IL-12 Signaling and Production in Macrophages
UDP-N-acetyl-D-galactosamine Biosynthesis I	0	0	0
RAR Activation
Arginine Degradation VI (Arginase 2 Pathway)
Î±-tocopherol Degradation
Thio-molybdenum Cofactor Biosynthesis	0	0
Airway Pathology in Chronic Obstructive Pulmonary Disease
Systemic Lupus Erythematosus Signaling
Axonal Guidance Signaling
