# Supplementary material for: Integrative transcriptomic analysis in human and mouse model of anaphylaxis identifies gene signatures associated with cell movement, migration and neuroinflammatory signalling
Source: Front Immunol. 2022 Dec 8;13:1016165. doi: 10.3389/fimmu.2022.1016165 (PMC9772259; doi:10.3389/fimmu.2022.1016165)
Supplement: Supplementary file 11 [file Table_11.xlsx]

## Sheet: Supplementary Table 11
Supplementary Table 11
Human immune cell signature gene selection
Human immune cell signature	Gene content
B cells_unstimulated	OSBPL10, QRSL1, CD19, ABCB4, CIITA, BCL11A, IGLL3P, IGLC1, BACH2, CD200
Basophils_unstimulated	TCN1, SMPDL3A, JAK2, RYR3, GATA2, CLC, FCER1A, IL4, IL5RA, MS4A2, SOCS2, GNAQ, KLF5, INPP5A, HGF
Cord blood-derived mast cells_control	SLC18A2, HPGDS, CTSG, RAB27B, VWA5A, PRG2, PIK3R3, PBX1, GATA2, DIP2C, FERMT2, HPGD
Cord blood-derived mast cells_IgE 2h	HEY1, HEY1, HPGDS, SLC18A2, CCL7, PRG2, CTSG, RAB27B, SCG2, VWA5A, DLC1, MTCL1, RGS13, C1QB, PBX1, GOT1, NTRK1, FST, GATA2, LIF, HPGD, TMOD1, PHLDA1
Eosinophils_control	P2RY2, CLC, P2RY14, FBN1, MAX, KCNH2, CAT, THBS1, IPCEF1, P2RY10, ADGRE1, GALC
Eosinophils_PMA 2h	ZNF165, ZNF331, ATG3, JMJD6, HES1, NR4A2, JMJD6, NR4A3, NUP58, ZNF10, EGR1, HES1, NR4A2, ADNP2, DNAJB1, JOSD1, SLC19A2, ZNF668, WDR45B, ETF1, EGR1, TGIF1, RGS1, CDIP1, EDN1, RNMT, NR4A1, PTP4A1, OSM, FOSL2, ARIH1, HCAR3, USP36, ARIH1, DNAH17, TAF9B, KLHL24, OXSR1
Macrophages_LPS 4h	DNAAF1, CCL7, NUPR1, CCL20, SLAMF7, RIPK2, RND3, TNFAIP6, PTX3, EMP1, GBP1, DDX58
Neutrophils_LPS 1h	PLAU, PI3, LAMB3, IL1R2, DNAAF1, PPP1R15A, FPR2, PLAU, PPIF, SLC12A6, CDC42EP2, PPP1R15A, TYMP, KCNJ15, PLEK, TOM1, LONRF1, NLRP3, PPIF, KCNJ2, TLR2, UPB1, CDC42EP3, SNN, KDM6B, PI3, VNN2, CD55, JMJD6, CDC42EP3, G0S2, NLRP3, CDC42EP2, HCAR3, ELOVL5, IL1RN, CASP4, PTAFR, DMXL2, IL6R, SNN, TNFAIP6, JMJD6, CA4, NBN, CWC25, EHD1, SLPI, HIPK1, ZFP36L1, RALGDS, ICAM1, C15orf39, KDM6B, GBP1, PLAUR, NFKB…
Neutrophils_unstimulated	VNN2, KCNJ15, JMJD6, CXCR2, G0S2, MANSC1, SLC25A37, MME, FCGR2A, FPR2, ARHGAP26, JMJD6, IL6R, RBM47, CD93, EGLN1, FCAR, CXCL8, BST1, PGLYRP1, HSPA6, PDK3, PELI2, HCAR3, TLR2, LONRF1, RIPOR2, CPPED1, IL1R2, SEC14L1, CDC42EP3, CEACAM1, TRIB1, AOC2, GNAI3, CD55, ARAP3, ARHGAP26, TYMP, CA4, MCL1, CEBPD, CA4, CDC42EP3, P2RY13, IL13RA1, TLE3, NCOA1, ADM, SFN, SULT1B1, PYGL, OSBPL2, THOC5, SLPI, SLC12A6…
NK cells_unstimulated	KIR2DS5, XCL1, KLRD1, IGFBP7, KIR2DL4, KLRD1, PTGDR, KLRD1, IL2RB, PRMT2
Th1 cells_unstimulated	IFNG, IL12RB2, ZBTB32, CDK1, LTA, CSF2, SHCBP1, IL2RA, FUT8, HMMR, LIF, UBE2C
Th2 cells_unstimulated	PTGIS, LIF, IL2RA, LIMA1, CDK1, HMMR, CCNB1, UBE2C, MCM2, CDC6
