# Supplementary material for: Integrative transcriptomic analysis in human and mouse model of anaphylaxis identifies gene signatures associated with cell movement, migration and neuroinflammatory signalling
Source: Front Immunol. 2022 Dec 8;13:1016165. doi: 10.3389/fimmu.2022.1016165 (PMC9772259; doi:10.3389/fimmu.2022.1016165)
Supplement: Supplementary file 12 [file Table_12.xlsx]

## Sheet: Supplementary Table 12
Supplementary Table 12
Murine immune cell signature gene selection
Murine immune cell signature	Gene content
Basophils	Ms4a2, Cd200r3, Fcer1a, Gata2, Slc18a2, Cpa3, Lcp2, Hrh4, Slc24a3, Fcer1g, Asph, Slc7a8, Cyp11a1, Ctnna1, Fer, Fcgr3, Gata1
CD4+ CD8- T cells	Cd6, Cd5, Cd40lg, Vps26b, Zap70, Cd3d, Trav7-4
Dendritic Cells	Il13ra1, Tbxas1, Dcstamp, Ctbp2, Rab7b, Shtn1, Pid1, Cysltr1, Tifab
Eosinophils	Retnlg, 9830107B12Rik, Lcp2, Camk1, Tbxas1, Dach1, Slco4c1, Inpp5j, Fer, Sgip1, Pbld1
Epithelial cells	Krt17, Six1, Kcnj15, Tnc, Dsp, Fam83b, Krt18, Kcnma1, Dsc3, Cdcp1, Il13ra1, Rab15, Krt7, Dsc2, Slc46a2, Trp63, Fat1, Krt5, Synpo2, Krt14, Fermt1, Pax9, Foxn1, Skint10, Parm1, Tmem150c, Tbata, Krt8, Clip4, Hhip, C3, Il7, Lamc2, Maged1, Tmem184a, Ptprz1, Ctnnd2, Ank3, Dmrt2, Arhgap8, Tst, Sox9, Itgb4, Esrp1, Gm13304, A730017C20Rik, Igfbp5, H2-M2, Camta1, Kdf1, Plxnb1, H2afy2, Clu, Pls3, Tmc4, Sfrp1…
gammadelta T cells	Cd163l1, A630038E17Rik, Sox13, Tcrg-V1, Lcp2, A630038E17Rik, Cd3d, Cd247, Slc15a1, Cpa3, Camk4, Lat, Trgv2, Vps26b
gp38+ CD140a+ cells	Meox2, Svep1, Shisa3, Dsc3, Pi15, Abca8a, Ebf3, Dact1, Aoc3, Col6a3, Col1a2, Dsc2, Tenm3, Thbs2, Gabra3, Gpc6, Sfrp2, Chrdl1, Slit3, Col1a1, Ano1, Hoxd8, Serpina10, Pdgfra, Cdh11, C3, Naalad2, Col3a1, Tnxb, Gxylt2, Prrx1, Tbx18, Enpp2, Adamts12, Fat1, Ecm2, Scg3, Aebp1, Ddr2, Pnkd, Zfhx4, Mme, Mmp23, Reck, Synpo2, Sod3, Olfml2b, Bmp1, Clu, Fstl1, C1rb, Mmp3, Il13ra1, Igfbp3, Plekhh2, Runx1t1, Npy…
gp38+ CD31+ cells	Mmrn1, Hoxd8, Jam3, Meox2, Tnc, Cpe, Foxp2, Tbx1, Chrm3, Cldn11, Gxylt2, Sema3d, 4930578C19Rik, Gdf10, Sh3gl3, Glycam1, C1qtnf7, Fstl1, Cyp1b1, Meox1, Col12a1, Clu, Il13ra1, Tll1, Ecm2, Enpp2, Reck, Hoxd10, Rassf9, Sema3a, Tgfa, Nectin2, Postn, C3, Astn1, Apold1, Pnkd, Parm1, Plat, Prox1, Ltbp2, Pls3, Serpina3n, Fhdc1, Plvap, Pcdhb9, Klhl4, Maged1, Kank3, Arhgap42, Foxc2, Plcd1, Dnah6, Fxyd6, Rnd…
Innate lymphocytes ILC1	Ncr1, Klrb1a, Lcp2, Cd96, Txk, Klra5, Klri2, Klrb1b, Fcer1g, Tcrg-V1, Gm4956, Klrb1, Hpcal1, Prkch
Innate lymphocytes ILC2	Nmur1, Acbd7, Hlf, Fbxl21, Csf2, Lrrc52, Il5, Neb, Hs3st1, Lcp2, 4930412O13Rik, Gata3
Innate lymphocytes ILC3	Iltifb, Il22, Il22, Mapk10, Cd96, Lcp2, Psd2, Large1, Asphd2, Kcnk1, Colgalt2, Fam184b, Klrb1b, Chad, Txk, Clnk, Fcer1g, Apol7b, Tnfsf11, Apol7e, Cntn1
Macrophages	Il13ra1, Mertk, Rin2, Tbxas1, Agmo, Dock1, Cd302, Csf1r, Clec4a3, Lcp2, Dab2, App, Lrp1, Ctbp2, Tlr8, Tlr13, Cd300ld, Fcer1g, Tmem106a, Tfec, Fcgr3, Cd36, C3, Ifi207, Rab7b, Plxnb2, Cmtm3, Gbgt1, Hpcal1, Pla2g15, Shtn1, Pid1
Monocytes	Il13ra1, Gm9733, Tifab, Clec4a3, Zfyve9, C3, Lcp2, Ace3, Tlr13, Csf3r, Csf1r, Ifi207, Pid1, Fcer1g, Mefv, Cd302, Clec7a, Clec4a4, Lrp1, Rin2, Plxnb2, Tnfrsf1a, Tlr8, Parp12, Dock1, Clec4a1, Trem3, Hpcal1, Slc8a1, Sirpb1b, Ctbp2, Sirpb1a, Sirpb1b, Cd300a, Synj1, Sirpb1a, Trps1, Cd300ld, Arhgef37
Natural killer cells	Klra7, Klra8, Klrb1a, Klrb1, Ncr1, Adamts14, Klra9, Klra10, Klra6, Klra5, Klri2, Klre1, Lcp2, Txk, Klra3, Serpinb9b, Fcer1g, Klra21, Cd96, A630038E17Rik
Neutrophils	Il13ra1, Csf3r, Retnlg, Scrg1, 9830107B12Rik, Mrgpra2a, Stfa2l1, Dhrs9, Ltf, Camp, Klra17, Trem3, 4732465J04Rik, Mrgpra2b, Sfxn5, S100a9, Gm9949, S100a8, Phospho1, Grm1, Mgam, Gm9733, Ankrd22, Cd300ld, C3, Cd101, Il1f9, Mirt2, BC100530, Tlr13, Tnfrsf1a, Lcp2, Tctex1d2, Sycp2, Slco4c1, Gsdme, Chrm3, Clec7a, Mmp8, Foxd4, Slc27a4, Clec5a, Mmp25, Tmem40, Tnfaip2, Pbx1, 4930438A08Rik, Ppp1r3d, Cd300a,…
Stromal cells	Krt17, Six1, Krt18, Tnc, G6pc2, Skint10, Fermt1, Dsp, Fat1, Fam83b, Il13ra1, Tbata, Dsc2, Cdcp1, Dsc3, Kcnj15, Bche, Rab15, Foxn1, Parm1, Krt5, Tmem184a, Krt14, Lurap1l, Krt8, Rasef, Kcnma1, Esrp1, Hhip, Synpo2, Krt7, C3, 4833423E24Rik, Pax9, H2-M2, Tmem150c, Me1, Sh3yl1, Ap1m2, 1810043G02Rik, Ache, Pld1, Sox9, Lamc2, Jph1, Slc46a2, Pls3, Me1, Tfcp2l1, Sfrp1, Reg3g, Ccl19, Dsg2, Ccl25, Dmrt2, Mag…
T cells	Cd3d, Lcp2, Trav7-4, Cd6, Cd96, Cd8a, Lat, Thy1, Vps26b, Cd3e, Cd8b1
